# Supplementary material for: Transcriptomic and genetic approaches reveal that low-light-induced disease susceptibility is related to cellular oxidative stress in tomato
Source: Hortic Res. 2023 Aug 29;10(10):uhad173. doi: 10.1093/hr/uhad173 (PMC10569241; doi:10.1093/hr/uhad173)
Supplement: Web_Material_uhad173 [file web_material_uhad173.zip › Supplementary Tables.xlsx]

## Sheet: Table S1
Table S1. The primers used in this study
Gene	Annotation	Accession No.	Primer pairs	Assay
SlAPX2	Ascorbate peroxidase 2	Solyc06g005150	F:5’- GGGCAAGTCCTATCCCACTG -3’ R:5’- AGAGTGCCATGCAAGACGAA -3’	qPCR
			F:5’- GATTgTCACAAACACGTCCCTCAAG -3’ R:5’- AAACCTTGAGGGACGTGTTTGTGAC -3’	CRISPR
SlAPX6	Ascorbate peroxidase 6	Solyc11g018550	F:5’- TGGGGAGATCCAGACCAGAG -3’ R:5’- CCAAGGTTGCTCAGTTTGGC -3’	qPCR
SlSOD2	Superoxide dismutase 2	Solyc02g021140	F:5’- TTTGGGGGCGTAACCTAACC -3’ R:5’- CTGCTCTTCTTGCACAGGGA -3’	qPCR
SlSOD5	Superoxide dismutase 5	Solyc06g048410	F:5’- ACAATGGAGAACCCAAAAGAAACA -3’ R:5’- TTGAATGCTGGAAGGGGAGC -3’	qPCR
SlPOD8	Peroxidase 8	Solyc07g042440	F:5’- AGGAAAGCCTGTGGTGGTTT -3’ R:5’- GTCGTTGTACAGCCTTGACG -3’	qPCR
SlPOD107	Peroxidase 107	Solyc04g071900	F:5’- TCCGTTTTCTTCTCGGGTGG -3’ R:5’- GACAGTCGTGTTCGTGGAGT -3’	qPCR
SlCAT5	Catalase 5	Solyc12g094620	F:5’- TTGCCCTCGAGGTTTGATCC -3’ R:5’- GAAGCGACCTTCTGACCACA -3’	qPCR
SlCAT4	Catalase 4	Solyc04g082460	F:5’- CTTTGCGGAGAATGAGCAGC -3’ R:5’- TGACCTCTTCATCACGGTGC -3’	qPCR
SlACTIN	Actin	Solyc03g078400	F: 5’-TGGTCGGAATGGGACAGAAG -3’ R: 5’-CTCAGTCAGGAGAACAGGGT -3’	qPCR

## Sheet: Table S2
Table S2. Pst DC3000-induced upregulated genes in different light intensities according to RNA-seq
WT_CP vs WT_CM									WT_LP vs WT_LM
Sol ID	FPKM.WT_CM_1	FPKM.WT_CM_2	FPKM.WT_CM_3	FPKM.WT_CP_1	FPKM.WT_CP_2	FPKM.WT_CP_3	p_value	Regulation	Sol ID	FPKM.WT_LM_1	FPKM.WT_LM_2	FPKM.WT_LM_3	FPKM.WT_LP_1	FPKM.WT_LP_2	FPKM.WT_LP_3	p_value	Regulation
Solyc12g096780.2	0	0	0	29.1989	12.6387	25.7757	3.99682e-80	up	Solyc01g111300.3	0	0.007162	0	103.891	40.6903	98.4855	7.1278e-211	up
Solyc09g083445.1	0.289139	0	0.110685	89.7938	53.1502	116.864	9.94021e-52	up	Solyc01g087470.3	0	0	0	4.65856	8.84658	7.60109	1.43713e-11	up
Solyc09g089530.3	0.179166	0	0	212.614	64.4776	179.017	1.23802e-41	up	Solyc07g064370.1	0	0	0	1.33411	2.22863	1.37231	4.21228e-39	up
Solyc06g062370.3	0	0.117295	0	26.3397	17.0988	18.3219	5.70522e-35	up	Solyc02g065090.3	5.48851	3.18245	5.75276	28.23	27.3961	34.5887	4.63603e-07	up
Solyc09g089500.3	0	0	0	43.9735	18.4314	43.9601	3.23428e-78	up	Solyc07g064373.1	0	0	0	1.25969	1.66111	1.93496	1.28844e-20	up
Solyc08g074650.3	0	0	0	11.0956	4.73694	4.2998	1.01368e-45	up	Solyc07g064380.3	0	0.057223	0	1.26545	2.3248	1.57522	9.28256e-31	up
Solyc09g084460.3	0	0	0	21.3149	4.85263	8.66923	6.79222e-31	up	Solyc03g096540.3	50.5321	41.7947	44.2225	207.423	146.521	173.943	1.58764e-20	up
Solyc08g082890.3	0	0	0	5.45112	2.53652	2.10672	1.8501e-14	up	Solyc05g006010.3	0	0.010435	0.007669	0.582919	0.194073	0.210745	4.68118e-08	up
Solyc09g089490.3	0	0	0	25.4468	7.8605	18.7464	1.21529e-47	up	Solyc01g101180.3	0	0	0	0.586732	0.233103	0.877545	8.18915e-11	up
Solyc11g071480.1	0	0	0	3.83943	1.10915	2.50537	3.02083e-32	up	Solyc02g094190.3	3.51399	2.54	3.28193	15.2404	10.3562	11.2299	4.78449e-15	up
Solyc02g093180.3	0	0	0	0.865952	0.675031	0.628258	1.17013e-18	up	Solyc04g078460.3	17.5772	7.55595	7.69171	55.1443	49.648	78.426	5.09921e-26	up
Solyc08g036505.1	0	0	0	10.3774	3.44603	6.64869	1.69541e-23	up	Solyc03g044960.2	1.56835	0.557171	0.491216	9.06218	6.46432	5.44757	2.20764e-08	up
Solyc02g081980.3	0.444787	0.493666	0.106401	9.58567	6.89127	11.0853	3.84006e-45	up	Solyc08g083115.1	10.6968	7.60664	6.83632	27.3497	26.2015	36.0517	1.50493e-08	up
Solyc06g083130.3	0	0	0.150524	10.0659	4.89449	5.9119	1.1549e-10	up	Solyc06g007180.3	78.585	23.6389	53.0403	299.212	284.693	236.667	1.03468e-08	up
Solyc10g078360.2	0	0	0	2.8705	0.860092	0.948247	2.72836e-15	up	Solyc01g056850.3	3.86393	2.14719	2.39338	8.85789	11.4389	10.7231	2.15033e-14	up
Solyc01g109150.4	0	0	0	1.58411	0.668469	0.920196	3.73856e-17	up	Solyc06g061210.3	0	0	0.076081	0.625077	0.798192	0.869124	2.177e-08	up
Solyc03g098770.1	0	0	0	25.3934	4.19169	12.4819	2.30691e-28	up	Solyc02g091070.3	0.04543	0.051736	0.04336	0.900615	0.287984	0.597698	6.43643e-05	up
Solyc12g008900.2	0	0	0	1.92232	0.434322	0.924811	2.30781e-14	up	Solyc01g106610.2	154.194	129.077	123.147	397.843	303.881	360.326	1.62143e-10	up
Solyc08g083170.1	0	0	0	0.952439	0.932568	0.843425	1.34114e-18	up	Solyc01g106220.3	0	0	0	0	15.5564	13.0043	6.89191e-25	up
Solyc03g007200.2	0	0	0	0.813053	0.496992	0.337953	4.46699e-12	up	Solyc02g090470.3	5.65477	2.73276	2.91498	15.6551	14.1855	13.3829	1.07007e-16	up
Solyc06g083900.3	0	0.231918	0.06325	12.6567	6.84077	4.59879	1.01331e-22	up	Solyc11g069560.2	0.040008	0.054351	0.029571	1.14277	0.196148	0.674645	1.29205e-08	up
Solyc04g072375.1	0.870708	1.01017	1.77374	28.3119	11.6202	24.6462	8.92277e-10	up	Solyc01g066520.3	45.9775	28.5012	56.0281	126.24	127.521	145.859	1.95965e-22	up
Solyc08g008600.3	0	0	0	1.16069	0.480243	0.637411	9.17531e-18	up	Solyc01g095080.3	0.067171	0	0.112671	1.12693	0.680891	1.28079	6.00167e-09	up
Solyc07g007260.3	0.774989	0.973472	0.526577	24.7894	31.4797	11.7638	1.09762e-25	up	Solyc01g103590.3	185.357	108.78	212.448	478.228	573.82	477.975	8.6036e-17	up
Solyc11g010980.2	0	0	0	1.27649	0.315606	0.7068	6.09279e-26	up	Solyc10g078540.2	8.33933	5.96001	7.79806	21.6021	17.1665	18.1481	4.24467e-12	up
Solyc09g084465.1	0	0	0	1.72103	0.707958	1.32418	7.50327e-14	up	Solyc02g090267.1	0	0	0	0	11.1819	8.42424	2.73231e-06	up
Solyc07g005630.3	0	0	0	2.58121	2.23013	1.06323	5.55873e-15	up	Solyc07g017880.3	0.170147	0.043559	0.096505	1.61145	0.622329	1.32355	7.81252e-09	up
Solyc08g065380.3	0	0	0	0.795839	0.316301	0.688097	1.75107e-08	up	Solyc04g071770.3	12.0887	7.70513	14.8554	30.4263	37.0169	34.8026	1.55162e-17	up
Solyc01g096420.3	6.97736	10.4221	8.77179	41.5722	37.8007	50.5788	2.27409e-14	up	Solyc02g085800.1	0.305232	0.150111	0.084281	1.51847	1.10647	1.83061	6.0135e-10	up
Solyc09g007010.1	2.38158	2.48055	3.69299	22.5471	19.961	30.5193	1.78696e-09	up	Solyc05g010420.2	388.17	359.817	395.963	979.481	749.936	959.553	0.102977	up
Solyc00g174340.2	225.591	513.158	399.283	2206.95	1754.74	2030.02	1.70022e-10	up	Solyc02g079440.2	0.532387	0.370002	0.75813	3.02024	2.11173	3.51441	1.4487e-05	up
Solyc06g083040.3	33.6877	25.8769	21.9631	150.151	90.5703	125.447	3.26883e-33	up	Solyc02g071490.3	0.411162	0.344014	0.310357	2.03359	1.15103	1.83092	6.03563e-12	up
Solyc10g084150.2	8.36015	7.22066	4.87853	52.0493	24.1891	50.8795	4.72943e-35	up	Solyc08g080660.1	1255.61	1283	1334.2	3994.09	2355.04	3267	6.38859e-05	up
Solyc10g009270.3	0.064046	0.040507	0.098191	4.3373	1.38522	1.78404	5.98914e-19	up	Solyc01g059990.3	47.7001	43.355	54.5615	120.463	102.194	117.663	8.42084e-06	up
Solyc12g009220.2	1.70495	8.4314	6.61621	85.8415	59.3674	209.924	3.2742e-06	up	Solyc10g024490.2	0	0.078009	0.095373	0.906795	0.487505	0.969951	3.31843e-07	up
Solyc05g015800.3	0	0.027943	0	2.83091	1.10581	0.588229	1.22215e-12	up	Solyc07g006610.3	0.286812	0.121614	0.187167	0.850073	1.30489	1.34341	1.53824e-08	up
Solyc10g079320.2	0.030579	0	0	4.07148	1.57749	0.645127	4.35155e-19	up	Solyc08g080640.2	830.485	636.443	716.136	2153.1	1434.46	1701.97	3.10032e-06	up
Solyc11g022590.1	0.464365	1.42681	0.411629	12.4105	11.0704	10.7882	8.80674e-19	up	Solyc09g075890.3	24.8599	16.6312	33.0091	60.9154	67.6091	89.6119	2.7085e-13	up
Solyc02g082920.3	39.8022	33.5328	30.0137	150.088	113.318	108.881	9.18388e-07	up	Solyc01g103785.1	0	0	0	0	2.44539	2.66181	0.000460497	up
Solyc08g076970.3	58.694	43.4041	41.0222	318.909	219.392	145.741	2.05794e-10	up	Solyc09g090790.3	0	0	0	0.656076	0.547834	0	7.92894e-12	up
Solyc03g025670.3	2.87181	3.57842	3.58782	18.0864	14.4422	23.0869	3.00527e-06	up	Solyc06g074420.1	25.0912	15.624	23.9414	42.1864	66.085	68.2748	2.75595e-13	up
Solyc12g017460.1	28.1753	30.6168	27.6234	116.943	80.5536	90.0559	6.75593e-17	up	Solyc11g006750.1	14.2185	13.0451	25.0631	47.9879	66.7898	60.6078	9.73868e-12	up
Solyc06g083470.3	0.19103	0.13864	0.309441	4.15078	1.91648	6.36107	1.21894e-15	up	Solyc05g052670.1	40.8475	44.0031	44.9583	98.7589	103.864	84.9186	3.33018e-15	up
Solyc01g006720.3	2.86909	3.685	4.03346	13.7647	12.2828	13.964	1.2004e-46	up	Solyc07g018200.1	0.529947	0.564587	1.17492	6.33204	2.62588	5.09042	5.89913e-06	up
Solyc01g110440.4	13.1106	16.0762	16.5295	69.1957	42.4804	90.5242	4.47142e-06	up	Solyc05g053860.3	10.3314	5.28472	5.46615	18.6322	20.5785	20.3342	1.17888e-12	up
Solyc12g006460.2	1.48603	1.42374	0.641304	11.8314	8.05354	6.9185	9.73665e-22	up	Solyc09g075820.3	7.68872	8.87599	8.72972	24.8714	15.2249	23.3469	1.63219e-05	up
Solyc08g075210.2	0.070102	0.043332	0	1.98581	1.02301	0.900293	7.23748e-10	up	Solyc03g096550.3	179.837	177.052	209.584	406.529	451.934	395.659	1.69008e-10	up
Solyc04g054990.3	1.74358	1.33553	1.57156	17.1205	7.49599	11.4027	8.95874e-22	up	Solyc03g083440.3	13.2181	11.1166	11.7295	31.4696	23.9355	24.4958	8.49226e-06	up
Solyc12g037930.2	18.3292	12.3763	12.6252	84.7406	41.427	75.3709	5.5016e-19	up	Solyc02g086880.3	333.234	219.83	372.626	775.29	696.211	842.726	6.05634e-11	up
Solyc02g091000.3	0.920862	0.906752	0.650618	5.71865	3.6816	8.63912	6.02769e-11	up	Solyc06g075200.1	1.24249	0.514946	0.553111	3.88886	7.06758	5.86772	3.6928e-07	up
Solyc12g009110.2	0.14967	0.026212	0.132469	3.18966	1.28523	1.42127	0.000722625	up	Solyc01g090700.3	19.9036	12.7703	26.7363	46.6757	53.3841	60.474	3.52709e-12	up
Solyc09g031875.1	0.196502	0.278829	0.14636	4.33965	2.31971	2.16284	6.25227e-10	up	Solyc01g103030.3	2.83706	2.73332	4.66869	9.67999	10.4509	8.78496	3.75136e-09	up
Solyc12g057060.2	35.5908	23.7121	22.5578	110.732	77.0758	80.1332	6.26655e-09	up	Solyc03g020030.3	0.428479	0.964029	1.26547	7.33233	2.28098	8.7645	4.88645e-06	up
Solyc11g021060.2	1.7295	0.569834	0	32.5379	30.3022	71.2011	9.05903e-18	up	Solyc08g067690.2	0	0	0.130038	0.653369	0.757606	0.82419	0.000449893	up
Solyc08g061250.3	0.017834	0.036647	0.047698	0.487864	0.410292	0.403725	1.32744e-05	up	Solyc08g066890.3	0	0.583542	0.164559	4.63018	1.6238	3.75428	9.94192e-07	up
Solyc02g069490.3	2.46346	2.90541	1.54581	14.6315	7.47416	8.78609	4.82686e-30	up	Solyc03g007230.3	4.13855	2.59756	3.78933	9.0174	7.85556	7.80373	2.93767e-14	up
Solyc03g119370.2	0	0	0.097332	2.08439	0.509446	1.92058	2.87137e-10	up	Solyc12g056460.2	2.60601	1.34525	1.64437	4.63105	8.64709	6.21716	7.83158e-05	up
Solyc04g079250.3	0.289803	0.618715	0.305841	2.89213	2.54861	11.2672	3.17504e-11	up	Solyc07g021630.3	33.6695	24.0258	29.6022	47.6336	82.1417	79.5759	2.11452e-12	up
Solyc02g086820.3	127.504	73.0753	31.1082	440.88	329.04	664.448	4.92945e-38	up	Solyc08g080680.3	31.0347	29.1623	30.7649	84.2197	49.9314	72.733	4.61403e-06	up
Solyc04g063200.1	0.354687	0.655607	0.357342	7.3977	3.69104	7.72444	8.03873e-09	up	Solyc10g083880.2	106.571	45.3956	83.9495	199.561	208.978	191.798	0.00094618	up
Solyc10g086680.1	0.261379	0.485849	0	12.5077	3.03776	7.3872	3.8717e-06	up	Solyc02g082450.3	36.6052	13.1156	36.511	67.8567	104.237	98.0739	7.78844e-15	up
Solyc10g075160.1	81.2037	51.5647	35.0458	252.013	147.109	237.903	2.23927e-29	up	Solyc12g013700.2	121.779	47.6209	62.2929	161.039	258.764	238.469	5.28125e-20	up
Solyc03g117270.1	1.72099	2.18483	1.82486	11.2916	6.96481	7.20829	3.81278e-05	up	Solyc01g059965.1	773.461	721.56	839.142	2052.28	1262.19	1790.83	0.248844	up
Solyc11g066670.1	0.378888	0.14248	0.32049	3.28215	1.61674	2.96877	5.69427e-14	up	Solyc10g086565.1	8.1491	5.89842	6.66841	10.9223	21.7534	21.5733	7.1208e-06	up
Solyc08g036640.3	0	0.388148	0	7.87408	3.36503	10.9143	0.00519118	up	Solyc02g070090.1	0.110958	0.408559	0.754532	3.0797	1.90466	2.81863	0.0114517	up
Solyc01g008620.3	4.06793	5.69738	5.1555	21.6931	12.8207	17.0252	9.00556e-05	up	Solyc01g098840.3	11.6667	10.8145	12.2825	26.4121	19.8173	24.4316	2.14806e-06	up
Solyc04g007140.1	0	0.181032	0.162606	4.62302	1.01348	4.47884	2.21397e-06	up	Solyc10g006880.3	0.294157	0.152233	0.125205	1.33706	0.769109	0.907409	4.4114e-09	up
Solyc04g079210.3	11.2676	9.31212	3.76996	47.2031	25.2199	58.9006	2.75076e-43	up	Solyc09g091670.3	3.11775	2.76581	3.02461	9.38598	4.01855	11.5607	0.000178552	up
Solyc09g008780.3	7.63843	10.175	6.8115	21.3355	20.528	31.2418	9.12228e-23	up	Solyc08g062820.3	7.06352	4.98733	6.42475	13.4292	13.2387	14.1669	1.64534e-07	up
Solyc02g078400.3	8.8528	5.65724	6.07538	27.4427	16.8435	20.244	5.10916e-13	up	Solyc04g011800.1	46.4526	40.646	35.4606	77.4864	95.0739	88.2617	3.0231e-16	up
Solyc01g109690.1	1.80506	0.47157	0.837652	11.9235	6.96559	13.6371	6.61665e-12	up	Solyc08g077900.3	314.621	153.892	267.354	597.464	521.296	593.284	8.32862e-12	up
Solyc01g096435.1	24.8732	28.6038	24.1185	67.6432	63.4371	73.1154	3.21299e-14	up	Solyc04g049360.3	8.31113	10.1507	11.2947	21.6785	19.1017	20.1168	6.07238e-06	up
Solyc01g068620.3	6.09547	2.21394	6.24789	22.2421	20.4122	20.1562	9.33136e-08	up	Solyc03g034240.3	0.310153	0	0.50872	1.85751	3.34333	3.83198	0.0061745	up
Solyc09g090470.3	5.73754	4.56471	5.27298	17.3025	12.8949	14.0962	5.67816e-18	up	Solyc06g071830.2	0.750164	0.101036	0.732823	3.62404	3.73704	2.42108	5.89506e-08	up
Solyc02g092537.1	0	0	0	16.6323	16.4033	0	2.05244e-07	up	Solyc02g092110.3	4.4343	4.00512	8.7741	19.9515	13.3418	20.7476	6.12823e-09	up
Solyc12g094520.2	16.0277	14.956	17.4637	44.8796	32.0086	43.222	1.60277e-06	up	Solyc07g063410.3	21.294	18.642	35.9191	61.6897	63.9027	53.7557	9.8406e-12	up
Solyc11g013810.2	4.39266	1.50347	1.10045	12.8512	9.62034	21.5109	1.83447e-08	up	Solyc02g089890.3	14.3722	6.51503	6.72428	17.374	30.4109	25.3664	9.51681e-31	up
Solyc10g055770.2	0.268248	0.591127	0.381691	2.96382	1.64062	3.43969	5.28804e-13	up	Solyc02g062390.3	1.03443	0.530553	1.09591	3.5726	3.26865	4.01175	0.00143886	up
Solyc03g122340.3	1.73204	2.60873	2.70251	9.91075	8.18406	74.9677	0.000287119	up	Solyc03g013440.3	29.4103	13.1084	40.0979	57.4006	90.8101	95.2316	8.29379e-08	up
Solyc10g084400.2	15.7302	17.8545	15.479	47.8458	34.006	37.8971	1.0872e-07	up	Solyc05g010423.1	114.92	73.4374	126.965	350.766	162.846	287.77	0.000121524	up
Solyc04g081790.3	0.028585	0.036592	0	1.1001	0.65798	0.128877	7.69614e-12	up	Solyc06g065970.1	112.162	47.2138	52.4377	144.577	180.127	220.685	3.78801e-20	up
Solyc04g074480.3	55.6216	67.7381	58.8566	241.647	137.368	128.181	3.06859e-07	up	Solyc03g121190.3	1.07815	1.28248	1.0099	4.88937	3.03533	4.92104	0.00208379	up
Solyc02g088460.3	22.7911	24.9604	23.4812	61.8829	45.4402	69.688	1.132e-10	up	Solyc02g081710.1	1.3819	0.959707	1.48721	3.17772	7.87388	5.04477	1.62434e-07	up
Solyc05g008140.3	3.18066	3.76243	2.93537	18.8473	8.37484	11.0278	3.35653e-10	up	Solyc01g099660.3	0.085544	0.014487	0.060817	0.590437	0.371572	0.173964	0.00634159	up
Solyc01g058720.3	1.3021	1.34943	1.30447	4.52177	4.94314	14.5926	2.50431e-09	up	Solyc12g056590.2	14.3926	10.9946	17.8018	24.6525	37.4371	35.9	9.11933e-10	up
Solyc03g117600.3	2.04364	2.0614	2.12392	6.28958	4.11442	5.93335	8.28186e-12	up	Solyc08g080630.3	513.26	275.467	427.109	799.95	942.214	887.659	3.47677e-12	up
Solyc10g007900.3	1.36493	1.36087	1.1106	6.94276	4.32874	4.4926	1.25279e-10	up	Solyc08g007230.2	13.4958	10.6107	14.2972	33.3569	26.9574	24.1198	1.94196e-06	up
Solyc12g005430.1	0.033708	0.235719	0.200222	2.2042	0.919822	2.22329	1.46399e-07	up	Solyc02g078930.2	0.307578	0.255162	0.131072	1.65225	1.20521	0.645966	0.10051	up
Solyc02g089500.3	0	0	0	7.53402	5.07216	0	3.18272e-09	up	Solyc07g056100.1	0.199007	0.171891	0.614095	1.77631	1.37445	3.15001	2.74108e-08	up
Solyc12g006770.1	0	0.284713	0.417525	4.19081	1.63028	4.47852	0.00101296	up	Solyc03g116510.1	48.5022	56.2956	160.77	254.619	269.958	317.656	4.10995e-12	up
Solyc03g118970.3	27.089	26.6563	24.8517	66.9328	48.1395	87.9433	1.60057e-09	up	Solyc11g006740.2	6.84592	8.57364	4.60829	16.2995	24.9931	10.7695	1.01862e-05	up
Solyc09g066495.1	8.735	11.4746	12.1833	36.4699	29.9405	31.1107	0.0669256	up	Solyc08g083110.3	7.66126	6.5448	8.66229	23.6339	14.4002	21.4226	0.00446114	up
Solyc07g007870.3	22.5155	24.5725	23.9258	67.7364	43.1799	59.2305	3.17723e-11	up	Solyc02g092590.3	4.93512	3.29751	4.98685	10.5329	9.41418	8.99544	4.8962e-07	up
Solyc04g016230.3	4.58741	5.28455	3.58422	12.3545	10.8122	18.9847	1.86215e-14	up	Solyc02g062870.3	0.072088	0.040589	0	0.167867	0.292842	0.512431	0.0127431	up
Solyc09g007260.3	1.82538	1.55794	2.39045	8.20961	4.99549	6.48583	5.10596e-10	up	Solyc01g103650.3	21.1099	18.9579	20.5287	54.6977	27.0429	47.9511	0.000228292	up
Solyc06g009020.2	40.0565	48.7048	48.9706	114.778	89.014	113.491	2.36179e-07	up	Solyc01g008670.3	4.07177	2.18255	4.43747	8.22178	8.16643	9.99611	2.5107e-11	up
Solyc12g057080.2	14.4	9.39644	7.09706	31.9491	22.8694	39.1139	9.29505e-19	up	Solyc08g075020.3	38.1064	23.6478	56.6993	71.2201	121.543	107.319	2.60447e-05	up
Solyc04g074950.3	2.34211	4.24836	2.71956	11.7119	8.24052	41.0864	0.0034174	up	Solyc12g013960.2	3.11605	1.82797	2.07708	6.43733	4.07225	5.87198	2.45012e-06	up
Solyc03g007530.3	3.23796	2.89025	3.01559	9.82064	6.72784	6.00472	4.95387e-06	up	Solyc02g092240.3	1.74766	2.16494	3.18899	5.17748	5.88328	10.1822	1.82463e-07	up
Solyc11g010380.2	17.5354	12.4065	13.601	43.9107	28.7417	35.5147	1.76827e-11	up	Solyc07g052470.3	68.9303	34.9063	41.7033	70.8107	167.989	133.294	1.5901e-12	up
Solyc09g009220.3	3.84361	4.89041	3.97886	15.1941	9.38535	14.4078	9.55277e-10	up	Solyc03g020015.1	10.7618	6.66258	11.2285	29.6817	19.4539	34.8861	6.41685e-14	up
Solyc06g008620.1	7.93689	11.4527	11.9363	26.1869	23.3116	24.6835	4.14685e-13	up	Solyc08g048290.3	5.96501	3.35433	3.27812	8.05048	8.66907	15.2066	1.1168e-10	up
Solyc02g079170.3	7.79083	7.81605	7.20319	17.8273	16.8744	17.4515	1.41383e-07	up	Solyc02g094180.3	1.12024	1.04772	1.40731	3.13863	2.04304	2.92695	7.29533e-05	up
Solyc05g051450.2	0.283622	0.109718	0.201382	1.30696	1.39849	1.23152	1.26253e-08	up	Solyc06g050320.3	14.1208	20.5799	12.6441	24.7845	44.9001	34.9651	2.35384e-05	up
Solyc12g099400.2	15.7623	15.2427	16.0434	41.499	28.1122	42.1286	3.47162e-11	up	Solyc09g082340.2	68.2756	27.4245	44.9371	75.3075	135.278	144.912	3.15769e-10	up
Solyc06g073060.3	14.8883	16.7952	15.0041	38.5983	29.4258	37.2035	6.27805e-09	up	Solyc12g005200.2	12.2227	9.12099	14.8399	20.6611	25.841	26.5621	2.64849e-05	up
Solyc01g087775.1	0	0	0	2.66612	2.49626	0	6.54734e-07	up	Solyc03g031530.3	0.453875	0.177653	0.27968	1.01486	1.04638	1.55259	8.19639e-05	up
Solyc05g011890.1	0.045811	0.0848	0.208143	2.03766	0.455865	1.74861	1.56498e-10	up	Solyc12g042840.2	0.694123	0.532727	0.642111	1.80676	2.00307	2.95093	8.22192e-22	up
Solyc01g009810.3	1.39568	1.4709	2.35837	6.2013	5.61009	6.30416	7.28716e-09	up	Solyc11g010850.2	3.46173	3.24289	5.47394	9.26046	7.1484	11.385	1.94235e-06	up
Solyc11g071550.2	2.5538	2.43829	1.52075	10.1853	5.27356	6.87747	6.10312e-11	up	Solyc11g066800.2	1.29188	2.1126	3.02382	6.78244	4.06067	6.97417	4.64604e-08	up
Solyc06g069650.3	0.391377	0.712954	0.378405	1.84353	1.8165	2.30309	0.000286549	up	Solyc02g089880.3	0.45059	0.228545	0.280135	0.691997	1.82556	1.04089	2.97897e-07	up
Solyc12g009930.2	26.6031	24.8088	19.5216	83.4694	43.0646	53.5675	4.39428e-18	up	Solyc01g100270.3	8.04833	5.19868	7.74193	11.5075	15.6823	16.6882	2.53767e-07	up
Solyc05g050560.1	6.39867	7.45396	7.87943	18.4156	14.5256	20.4734	2.93114e-09	up	Solyc07g062480.1	16.3759	17.3951	36.5061	78.9452	35.8654	80.0456	2.65539e-06	up
Solyc12g094440.2	1.13355	0.298551	0.057307	5.0386	3.80863	13.5723	1.0906e-23	up	Solyc11g069880.1	0	0.576313	0	3.29147	1.24268	7.18384	0.000840089	up
Solyc04g072070.3	0.504803	0.5277	1.26694	4.39326	2.11915	27.1102	1.77476e-05	up	Solyc05g007220.3	8.02181	6.15978	10.3883	15.4498	16.9201	18.1575	7.59725e-11	up
Solyc06g053610.3	1.20446	1.76011	1.20491	5.61322	4.24401	4.96003	6.7388e-08	up	Solyc03g114210.3	5.5395	5.92354	5.61134	15.1426	8.54668	12.188	1.12909e-07	up
Solyc07g053350.3	20.4089	26.1885	15.7589	58.3038	40.0003	52.0485	1.95793e-07	up	Solyc08g007800.3	0.110265	0.139154	0.18709	0.370078	0.597696	0.672993	0.00139373	up
Solyc11g066360.2	0.451759	0.99961	1.16023	3.52374	2.25233	13.9468	0.000160299	up	Solyc04g082830.3	2.67416	1.46511	2.95073	6.33859	6.66751	5.05558	4.64614e-08	up
Solyc11g068515.1	124.071	97.9303	77.7371	301.042	165.577	318.184	5.36614e-22	up	Solyc07g006370.1	19.142	13.6945	7.56621	43.6721	25.7093	25.4143	0.000296779	up
Solyc03g007240.3	6.64596	7.64971	7.77177	20.5778	12.2929	18.547	3.20633e-11	up	Solyc11g031960.2	13.7095	15.8812	10.4363	34.7564	20.4802	25.5515	8.15975e-40	up
Solyc01g005715.1	0.097861	0.222225	0	0.358087	4.00119	5.14957	0.0139007	up	Solyc01g066980.3	5.28228	3.3753	8.86734	20.5502	13.5306	14.5678	0.000639619	up
Solyc02g079590.3	4.58584	4.02285	3.891	10.2166	7.78361	19.1291	1.19112e-05	up	Solyc02g071710.2	0.17298	0.118666	0.160381	0.887294	0.393664	0.630469	5.58898e-05	up
Solyc08g065140.1	12.61	15.4022	15.7068	40.2727	29.8947	32.983	1.3161e-08	up	Solyc02g078370.1	0.826517	1.06472	1.279	1.95846	4.82645	4.12143	2.82731e-07	up
Solyc06g075010.3	6.13524	5.24727	4.26055	19.3718	10.9833	10.6307	6.75674e-12	up	Solyc01g100460.3	39.813	18.0035	35.9013	58.3104	87.1898	69.8154	3.9399e-13	up
Solyc04g071890.3	128.202	153.085	103.959	359.286	307.643	218.894	9.79262e-06	up	Solyc03g033830.2	3.79092	2.76584	3.61883	6.71465	7.84998	8.17396	0.00115612	up
Solyc02g080640.3	42.159	41.7038	27.9691	149.463	58.7703	107.991	7.42914e-29	up	Solyc05g041540.3	11.9876	8.42653	10.9916	25.4314	14.9484	22.9592	5.33094e-13	up
Solyc10g076480.2	4.3347	6.92074	4.27188	11.4169	12.0932	26.4739	0.000225779	up	Solyc06g053700.1	11.5618	13.3028	18.2609	32.358	30.7087	32.2677	0.00144662	up
Solyc10g054440.2	78.1348	103.227	108.428	193.501	186.446	295.938	0.00751058	up	Solyc07g052480.3	324.727	172.102	227.608	350.889	612.645	584.071	1.46753e-11	up
Solyc04g077270.3	6.28163	12.0273	9.16601	22.1482	20.8441	112.866	0.000243951	up	Solyc06g071890.3	47.8374	31.2244	59.0559	76.6244	108.247	97.7413	1.01997e-10	up
Solyc09g072810.3	0.755659	1.45311	0.638955	2.76152	2.51255	10.1422	1.17457e-10	up	Solyc03g063380.2	0.44495	0.392078	0.101961	1.18397	2.11227	0.868703	0.119306	up
Solyc08g007130.3	11.6797	7.89001	7.76348	25.8754	16.2096	24.3796	2.89254e-09	up	Solyc04g077180.2	0.030044	0.136129	0.190883	0.432733	0.463653	0.918943	0.00539396	up
Solyc04g082030.1	28.3215	25.1483	26.4956	73.4405	44.338	55.5253	2.21898e-06	up	Solyc12g056960.2	7.41013	10.6776	10.9063	23.3509	13.2787	22.8508	0.00961364	up
Solyc06g083050.3	0.203995	0.147165	0.078501	3.39895	0.307862	1.31181	5.56795e-08	up	Solyc03g120390.3	3.64426	2.79385	4.76648	9.59362	8.41111	7.50388	1.96553e-05	up
Solyc04g079240.3	13.9045	18.2885	11.0507	26.6058	40.0948	33.0693	0.0093465	up	Solyc11g005840.2	1.53016	1.55449	2.60989	4.49032	4.02768	4.66871	5.50534e-05	up
Solyc01g086670.3	0.301722	1.70823	1.89876	7.37988	5.21951	20.8657	1.03279e-06	up	Solyc11g069680.1	2.39169	2.00208	4.70955	8.01109	6.27218	9.09167	0.000330906	up
Solyc08g074660.1	11.6262	15.5477	16.4575	32.2242	33.1398	30.5897	2.95804e-06	up	Solyc10g078720.2	3.0213	2.08508	3.62866	4.81573	9.11212	6.32913	3.40551e-07	up
Solyc07g062500.3	5.16193	5.95143	5.13696	13.2445	11.5404	11.1418	9.97034e-11	up	Solyc05g005500.1	2.6238	1.84032	2.1994	8.07698	5.3378	9.93181	0.0293143	up
Solyc04g051690.3	2.19744	1.1138	1.26652	6.06494	4.17832	37.6944	2.68383e-06	up	Solyc08g080560.2	1.31351	1.94155	2.29759	2.37276	10.6265	7.5307	5.96723e-08	up
Solyc09g011490.3	15.5034	23.991	19.0459	40.7921	37.3481	74.3493	6.39026e-09	up	Solyc02g082890.1	0.31145	0.442158	0.928226	1.27813	3.20717	2.3562	5.59412e-06	up
Solyc12g007170.2	59.2536	54.6417	51.9345	143.776	103.177	99.9778	1.06551e-05	up	Solyc05g041200.3	334.105	162.704	292.296	423.771	623.56	558.524	4.52154e-18	up
Solyc04g079230.3	8.22942	5.29977	2.18307	28.4313	17.3621	19.8518	1.47464e-23	up	Solyc07g065230.1	1.68246	1.57422	1.92793	3.8756	17.9731	2.55819	0.0272831	up
Solyc01g110150.2	11.4841	13.5084	11.7422	30.5238	24.5034	27.8946	2.48097e-11	up	Solyc06g050315.1	6.75056	7.79669	4.24845	12.3625	12.5142	14.4261	0.00116583	up
Solyc08g074620.3	0.240239	0.327362	0.5426	3.38758	1.52315	1.12071	6.78195e-11	up	Solyc03g044830.3	0.321519	0.27067	0.188454	0.791994	0.654276	0.931686	0.00192317	up
Solyc09g010940.3	7.98109	7.04514	9.15953	19.6434	16.3386	19.3529	1.38485e-07	up	Solyc02g068010.3	4.85505	5.86363	5.29249	12.9797	6.97374	12.9982	0.000450286	up
Solyc01g007050.2	0.105085	0.21481	0.198709	0.515043	1.06604	1.69167	0.00728917	up	Solyc05g010320.3	0.858564	0.640804	0.990126	2.40184	1.97409	2.39532	0.00109161	up
Solyc08g007460.2	10.0985	13.6695	18.8803	31.2866	31.9189	45.0867	1.36303e-09	up	Solyc08g077910.3	0.098749	0.109496	0.497198	1.78656	0.536861	1.28041	9.35139e-05	up
Solyc01g006560.3	158.44	141.652	107.171	379.341	223.535	314.675	1.96844e-17	up	Solyc01g057910.3	2.15882	3.48786	4.83955	6.5113	8.20627	9.37731	1.49195e-07	up
Solyc05g015530.3	52.1706	51.1204	58.5225	132.184	82.6966	121.762	2.79371e-06	up	Solyc06g033980.2	0.297971	0	0.50411	1.91491	1.8617	1.29049	0.0332105	up
Solyc07g048070.3	1.51575	1.89214	2.39792	3.73975	6.56657	11.6556	0.000409941	up	Solyc01g080010.2	12.2485	12.1133	29.0943	50.7047	27.8829	46.0265	0.0011536	up
Solyc03g114890.3	1.10515	1.83783	1.80054	4.51815	5.91447	4.5918	0.000550145	up	Solyc02g088070.3	1.22456	1.04919	1.67208	3.02292	3.25093	2.22004	1.55522e-05	up
Solyc08g075540.4	5.64472	7.22143	12.2011	17.402	19.6837	51.8142	0.000108225	up	Solyc02g092460.3	19.1162	13.6514	34.6261	34.8934	63.5947	48.5163	2.66542e-08	up
Solyc05g053850.3	20.6161	18.3624	15.9253	47.9941	29.7102	58.25	1.16517e-08	up	Solyc06g069710.3	1.61003	0.837406	2.23227	3.27589	3.90143	4.07858	1.35848e-08	up
Solyc12g042480.2	42.3031	57.4787	40.0946	91.1591	88.5786	102.508	0.000795699	up	Solyc06g066680.3	6.49753	3.39144	11.2219	11.8503	18.9002	19.282	0.000372512	up
Solyc02g092890.1	0.108889	0.172981	1.38765	3.44843	3.63004	36.5076	0.00220483	up	Solyc05g016120.2	12.7512	15.3187	22.8953	35.1505	43.5691	23.8844	0.00503896	up
Solyc04g009440.3	9.26941	17.1363	13.001	25.3145	27.6687	72.425	0.000630158	up	Solyc06g051970.3	2.23821	1.64455	2.6026	4.51408	3.69509	4.95774	4.89819e-08	up
Solyc10g075150.2	2.65252	11.6639	6.72411	14.7657	29.6336	52.5531	6.72969e-05	up	Solyc02g036220.1	0.319114	0.757377	1.50237	5.36564	1.4151	4.45608	5.46764e-05	up
Solyc06g072230.1	18.0316	19.4274	30.601	71.5193	75.0902	33.919	1.19013e-07	up	Solyc01g098140.3	0.753893	1.06166	1.22075	2.75589	1.67113	2.78837	0.00772875	up
Solyc07g041920.3	4.5753	4.42746	0.855732	17.4066	11.5665	12.0043	1.797e-06	up	Solyc01g005760.3	0.143971	0.053631	0.079078	3.35969	0.014881	0.222929	7.05247e-05	up
Solyc07g056470.3	0.77049	1.00673	1.29976	5.15926	3.24044	3.45104	9.25166e-05	up	Solyc01g109050.2	0.330309	0.413698	0.440082	1.56349	0.65651	1.18331	0.021649	up
Solyc12g014110.2	2.94379	2.73827	3.78089	9.28201	6.38435	6.9252	1.20191e-08	up	Solyc09g065560.3	0.737979	0.611249	1.04787	2.12334	1.1408	1.54376	2.23732e-05	up
Solyc01g009930.2	0.185768	0.348454	0.824851	2.12907	1.60338	6.63384	0.000141831	up	Solyc12g039080.2	2.57192	1.77577	2.22064	2.59252	8.02618	5.92428	0.0160941	up
Solyc04g040130.1	19.118	25.8916	24.3704	41.3665	59.5256	42.8568	0.000292227	up	Solyc06g072320.3	0.117792	0.02082	0.244618	0.67991	0.372794	0.59171	0.000389021	up
Solyc01g105360.3	4.76977	3.77183	0.893642	17.7209	9.2682	11.9888	5.61077e-25	up	Solyc03g019820.3	79.3498	28.2858	50.3816	62.0439	150.864	146.896	2.75789e-06	up
Solyc10g085830.2	0.659551	1.64746	0.848763	4.14259	3.22012	4.128	5.05967e-11	up	Solyc01g100750.2	0.285113	0.295981	0.567381	1.5567	0.86606	1.39791	0.0160152	up
Solyc08g016310.3	5.59627	4.88685	3.97678	12.3831	6.87021	18.8606	2.36556e-18	up	Solyc09g065000.3	95.9115	32.721	43.862	78.2528	152.124	145.02	6.42483e-27	up
Solyc07g043500.1	1.112	0.768521	0.395618	4.26257	2.2474	3.11591	3.74884e-30	up	Solyc09g074590.1	12.9042	10.7261	10.9716	19.3561	19.1582	34.1518	0.000330479	up
Solyc03g117860.3	3.58844	0.954531	5.32733	14.1682	10.5501	24.9128	4.77915e-11	up	Solyc03g120690.3	2.66612	2.02377	2.62288	4.3885	6.06712	6.88533	9.49351e-07	up
Solyc03g119590.1	0.206761	0.477738	0.393095	3.2616	0.483734	15.4521	8.03012e-07	up	Solyc05g044490.2	0.353318	0.429105	0.498211	1.06143	0.674145	1.38792	0.00633839	up
Solyc05g050350.2	1.93696	3.02126	3.37613	5.40993	6.08968	11.6694	1.01839e-05	up	Solyc06g075100.3	0.106083	0.094138	0.270551	0.487488	0.452476	0.44125	1.54637e-05	up
Solyc08g074705.1	0.20979	0.45081	0.697109	2.6042	1.24813	7.25494	0.00130307	up	Solyc01g060085.1	7.64807	7.08473	9.92455	15.3115	23.2536	12.0893	0.00335766	up
Solyc02g090970.1	0.553821	4.26052	3.41389	7.93122	10.4415	44.3884	0.00154034	up	Solyc06g068260.2	11.0276	6.35379	11.6546	14.6888	28.072	15.6791	2.05193e-05	up
Solyc06g083910.3	0.106962	0	0.161996	0.927488	0.444009	0.770939	1.98595e-12	up	Solyc05g015460.3	6.59115	2.52944	4.13493	6.06691	14.9917	11.5509	8.71497e-07	up
Solyc07g006480.3	0.078364	0.4532	0.509713	1.23669	0.71442	16.4481	0.000206662	up	Solyc06g069130.3	0.214938	0.076655	0.205402	0.581601	0.318719	0.622252	0.0153647	up
Solyc04g074470.1	2.84957	6.06004	5.56826	13.2516	10.2562	19.9121	0.0151808	up	Solyc12g006280.2	0.352205	0.510124	0.983667	2.07053	1.23313	2.41322	6.62297e-05	up
Solyc05g012180.3	1.88332	2.01913	1.48254	4.6147	3.81573	10.3258	0.000568015	up	Solyc09g014910.3	3.42315	1.63068	5.08261	5.29044	9.77861	11.2001	8.53858e-06	up
Solyc03g043900.1	0.834863	1.00974	1.91431	6.38096	6.50769	3.10939	1.33157e-05	up	Solyc03g032090.1	1.50816	0.812018	1.65075	3.32773	2.37219	3.80938	6.59939e-07	up
Solyc06g053930.3	0.117311	0.289185	0.733648	1.65874	2.48454	2.46239	0.0951663	up	Solyc01g087740.1	0.466829	0.697873	0.614284	1.58945	0.987891	1.59095	0.00340532	up
Solyc10g018340.1	1.59391	5.4538	3.4889	9.5089	14.0166	19.197	3.4178e-07	up	Solyc09g007860.3	1.54743	0.523768	2.16199	3.11113	3.28126	3.83727	0.000277818	up
Solyc07g056420.4	58.5841	47.4465	35.3745	117.197	76.9626	106.091	1.09127e-10	up	Solyc05g008910.3	0.446436	0.15138	0.194536	0.604247	0.978197	0.593298	0.000115442	up
Solyc01g107820.2	60.9792	78.2186	76.2958	121.805	127.994	220.721	2.05483e-07	up	Solyc03g025330.3	2.39244	2.72908	4.11626	3.73687	10.7169	7.02786	1.27593e-07	up
Solyc10g005340.3	15.7604	10.2235	8.43841	31.1352	19.1185	36.2821	5.74188e-18	up	Solyc02g081120.3	0.247075	0.335955	0.119823	0.787941	0.435235	0.785148	0.0502332	up
Solyc11g069700.2	5.83827	6.8551	8.26891	19.4106	14.8923	11.6161	2.55841e-24	up	Solyc08g005120.3	10.1267	7.24445	21.8909	17.5038	35.6842	34.9836	9.0525e-11	up
Solyc09g014490.3	0.161696	0.098134	0.096418	0.433952	0.359031	1.04541	0.00091822	up	Solyc04g077630.3	0.191815	0.127791	0.685698	0.734157	1.75509	1.13315	0.0295543	up
Solyc03g116700.3	20.1042	36.9225	58.5098	67.557	115.057	133.318	0.000175107	up	Solyc06g050790.3	1.22515	1.6042	2.19328	4.1975	2.35012	3.72985	0.0142631	up
Solyc09g075750.1	3.97183	3.521	4.66684	8.82479	10.2986	11.4854	0.001451	up	Solyc05g052370.3	0	0.080669	0.385596	0.721527	0.902888	0.78258	0.0128924	up
Solyc01g007980.3	12.0154	12.9299	10.7447	25.3657	17.9619	29.8569	7.81882e-10	up	Solyc12g099140.2	0.443127	1.49782	1.80685	3.78389	2.95799	3.02452	0.0109124	up
Solyc06g068650.3	1.98711	1.66724	2.97714	7.00441	4.23811	6.80925	1.39993e-07	up	Solyc02g085360.3	0.136079	0.246975	0.18182	0.718702	0.348141	0.513048	1.60557e-05	up
Solyc10g079930.1	7.07462	9.51732	11.9508	17.8181	18.6888	33.5619	4.13457e-06	up	Solyc03g112590.3	0.123069	0.037245	0.168063	0.374938	0.400248	0.26624	0.0149612	up
Solyc05g008210.3	3.39384	4.39753	2.7875	9.64777	7.51823	12.274	0.000854185	up	Solyc02g021290.1	12.4263	16.9558	22.4084	40.3992	43.314	26.2496	0.00757557	up
Solyc11g062440.2	7.33044	8.12548	7.2435	23.9306	12.7759	13.5543	4.20177e-05	up	Solyc08g061270.1	5.51272	3.69562	4.53649	8.2604	9.47362	12.4925	0.00153165	up
Solyc09g074570.1	78.659	74.6703	67.7521	170.365	109.637	165.153	0.00712842	up	Solyc03g082450.3	0.075485	0.081944	0.048481	0.185148	0.145773	0.203933	0.0424371	up
Solyc01g105370.3	6.83666	7.15951	7.49977	14.5604	12.762	16.045	5.10838e-06	up	Solyc01g091060.1	0.77347	0.739474	0.451809	1.20206	1.71135	1.67061	4.44489e-08	up
Solyc03g006620.3	1.5193	4.29871	4.1595	6.30006	7.07207	63.58	0.00643409	up	Solyc02g092145.1	2.53741	0.485073	0.956793	3.05132	2.74165	4.20972	1.12645e-18	up
Solyc03g033790.3	0.945704	1.61577	1.92192	2.71182	3.96434	9.06121	0.00019393	up	Solyc06g068250.1	18.7124	12.0176	16.9988	21.2727	52.04	28.9612	0.00359206	up
Solyc10g055810.2	335.261	490.028	251.819	1147.54	862.699	536.5	2.57014e-07	up	Solyc01g109180.3	2.75317	0.827393	1.36198	3.39516	3.63406	3.04299	3.71241e-06	up
Solyc08g068710.1	17.1138	44.2175	38.0104	64.8268	77.0195	96.3704	0.00238722	up	Solyc10g062160.2	0.529257	0.710077	0.777296	1.89838	0.788587	1.7189	0.00416395	up
Solyc02g032860.3	25.1019	19.6755	14.7213	70.1522	27.4128	45.0892	5.23564e-20	up	Solyc02g068250.3	0.867054	0.227893	1.19664	1.14897	2.16665	4.6147	0.000181253	up
Solyc01g005870.2	3.44388	5.0729	4.4059	12.8293	8.25359	7.82388	9.37323e-08	up	Solyc09g092760.2	1.08746	2.25966	0.416982	4.63024	2.27213	3.87581	0.0256092	up
Solyc03g065205.1	1.37019	1.17974	0.335303	3.59224	2.35064	9.59808	3.81675e-14	up	Solyc03g115850.3	1.16068	1.33456	3.8714	3.67152	5.26314	6.17615	3.00993e-06	up
Solyc02g077370.1	1.79071	5.41264	10.836	13.8699	19.98	73.2402	1.22991e-06	up	Solyc06g068890.1	7.76815	4.59864	7.14843	16.0499	12.426	13.2377	1.15394e-05	up
Solyc07g043480.1	0.874365	1.18738	0.175986	4.71126	2.31256	4.14912	2.76913e-11	up	Solyc03g094120.3	0.097716	0.225303	0.38865	0.825716	0.658332	0.605514	1.57225e-06	up
Solyc11g005730.2	0.256509	0.13849	0.025128	1.01614	0.454712	1.1042	8.55663e-05	up	Solyc09g090900.3	0.269561	0.364344	0.305519	0.709791	0.634099	0.859033	0.110656	up
Solyc02g080080.3	6.22567	7.27806	7.10381	11.8796	11.9776	21.3682	0.00146042	up	Solyc07g063560.3	2.76254	1.15624	2.96578	3.69873	5.14164	5.10215	7.50096e-07	up
Solyc03g093890.3	1.00604	1.18982	0.925018	2.55862	2.5098	8.34491	0.00506321	up	Solyc06g076270.3	0.283206	0.304893	0.359903	0.629066	0.807556	0.68578	0.0743369	up
Solyc11g010170.2	1.11411	0.966553	1.31557	3.05639	2.01029	2.9702	1.31709e-07	up	Solyc07g053360.3	0.893827	0.195876	0.388595	0.928413	1.70698	1.44185	0.000147192	up
Solyc08g075550.3	0.270818	0.47217	0.755776	1.34201	2.16059	2.84418	0.00252571	up	Solyc06g059885.1	0.161678	0.212159	0.437862	0.959221	0.475515	0.751848	0.000640699	up
Solyc05g009090.2	0.109698	0.51106	0.31543	0.850644	1.03166	4.64159	3.50467e-05	up	Solyc04g078450.3	0	0.221736	0.865278	1.08229	2.93565	1.70775	0.0514103	up
Solyc08g083370.3	4.34958	3.29362	1.89854	9.34197	7.28577	13.3107	1.51792e-10	up	Solyc06g050430.3	0	0.437618	0.203459	1.09599	0.655766	0.798381	0.134237	up
Solyc05g015840.3	1.42553	2.29328	2.38407	3.97286	3.76639	22.4793	0.00378707	up	Solyc05g052880.3	2.0075	0.814928	1.31305	3.40094	2.29357	4.12604	0.000964485	up
Solyc08g082620.3	1.28997	0.78453	0.961173	3.57651	2.53657	2.48323	6.3782e-06	up	Solyc10g086100.2	0.505725	0.666242	0.932354	2.04381	0.859063	3.28396	0.0588434	up
Solyc12g017960.1	20.4591	38.8878	35.0862	69.829	55.4998	107.939	0.0118214	up	Solyc03g119490.3	1.17314	1.04123	1.3049	1.90085	2.79312	2.6785	0.0595651	up
Solyc02g077430.3	38.8124	37.0971	27.6076	119.415	79.1079	41.4503	2.60694e-11	up	Solyc06g050340.3	1.22845	4.84597	1.98988	5.23136	5.57252	7.28897	0.0422515	up
Solyc08g014570.3	8.2373	18.7538	14.3078	23.9171	23.2897	129.327	0.00554143	up	Solyc01g106230.3	0.496728	0.75456	0.690826	1.5593	0.459178	2.08587	2.74338e-06	up
Solyc02g080290.3	3.84961	4.83909	6.27912	10.7364	11.2666	9.49804	2.43578e-09	up	Solyc03g120020.3	0.117403	0.103278	0.198427	0.202259	0.359427	0.487897	0.00074338	up
Solyc04g071780.3	0.837249	2.14976	3.21819	7.10329	4.82007	8.02511	2.85955e-06	up	Solyc09g006010.2	1.46731	2.28682	1.15396	4.05311	2.26287	4.2962	0.0020809	up
Solyc01g060130.3	15.2974	14.4409	13.9379	34.807	21.2899	32.5945	5.03992e-06	up	Solyc03g082900.3	0.599338	0.849223	0.846213	0.702394	2.32927	2.75156	0.017861	up
Solyc04g071340.4	40.8978	20.6878	9.04299	70.0317	49.252	98.3488	1.71868e-20	up	Solyc03g005280.3	0.556701	0.622837	0.073281	2.03262	0.861415	0.859362	0.00385215	up
Solyc08g006875.1	0.142862	0.300786	0.025508	1.67634	0.240784	2.07557	0.000554019	up	Solyc05g010000.1	0.820557	1.18425	2.94656	5.36938	2.52253	5.83545	5.45712e-05	up
Solyc03g116590.3	12.0977	14.4992	12.2496	26.0701	20.3579	33.6967	0.000468949	up	Solyc03g111680.3	0.131398	0.26503	0.28238	0.561757	0.363531	0.564363	0.00794558	up
Solyc08g067340.3	1.0748	2.93449	4.45605	7.532	5.90946	27.3377	0.00126421	up	Solyc03g121010.3	0.147553	0.186226	0.728205	0.851971	0.588085	1.41973	0.00609043	up
Solyc06g076160.3	2.77278	4.91132	1.43279	7.80783	10.9302	12.1373	0.000648539	up	Solyc09g025220.2	0.251472	0.400748	0.494775	0.577587	1.41396	0.757209	0.00609637	up
Solyc01g006950.3	4.45127	11.0058	13.246	14.6718	20.6531	96.7251	0.00093654	up	Solyc10g005300.3	0.221677	0.239783	0.138392	0.671805	0.294469	0.454321	0.00231036	up
Solyc01g006380.2	0.21347	0.071265	0.087462	0.703251	0.699319	0.337809	0.00280716	up	Solyc06g065050.2	0.34709	0.60796	0.361995	1.21833	1.43558	0.487533	5.29419e-19	up
Solyc03g083010.3	6.89481	6.81789	8.82895	12.6583	12.2238	29.7005	0.00139671	up	Solyc07g062670.1	1.86191	0.510432	0.761992	3.96539	1.23316	4.07474	0.000211304	up
Solyc02g090490.3	29.1655	52.3105	55.4045	62.454	96.3199	260.499	0.0111347	up	Solyc03g114080.2	0.224073	0.174713	0.214906	0.48678	0.437177	0.376677	0.0143327	up
Solyc04g076730.1	0.39186	1.30407	2.83213	3.01646	6.8847	31.6417	0.0041644	up	Solyc03g005880.3	3.62069	0.983216	2.225	3.73451	5.2987	6.26833	6.69403e-11	up
Solyc05g009550.3	0.199498	0.169145	0.636369	0.884299	1.13288	3.26379	0.00110696	up	Solyc03g121140.3	1.44898	0.401415	1.15803	1.37488	3.02612	2.16569	0.00062703	up
Solyc02g065240.3	5.93751	7.12785	5.5719	13.9489	10.891	13.9662	1.16997e-10	up	Solyc01g109320.3	2.73507	2.14483	0.903332	6.61805	1.0467	7.54169	0.000374186	up
Solyc02g064680.3	5.34176	6.17468	6.67666	8.88954	9.42703	58.9987	0.0215338	up	Solyc10g083530.2	0.062213	0.056555	0.204766	0.360606	0.408803	0.155559	0.0530391	up
Solyc03g096770.1	5.2914	3.62605	2.41662	23.7274	10.7422	7.70405	5.81856e-28	up	Solyc07g039440.1	1.37201	0.993015	1.25505	1.88148	3.13633	2.53102	0.0886458	up
Solyc02g093600.3	3.34661	3.65885	3.97052	9.10103	9.20907	9.46514	0.000147936	up	Solyc02g083860.3	2.1642	2.78675	2.24325	7.66379	1.37898	7.24841	0.00208765	up
Solyc10g085030.1	6.00746	19.6421	13.2597	22.1334	21.1068	209.102	2.32361e-05	up	Solyc12g010670.1	0.674365	0	0.422612	3.20277	0.373345	1.50477	0.138287	up
Solyc04g079730.1	1.47239	2.45409	1.97115	3.72402	3.5639	15.8699	0.0020789	up	Solyc00g110870.3	0.396859	0.438336	0.463779	0.882624	0.579278	1.22269	0.0461004	up
Solyc04g007960.3	26.4191	26.3915	5.51294	19.2753	161.898	111.653	0.00262974	up	Solyc07g063690.1	2.54231	1.47529	1.57819	8.32627	2.11108	3.44283	0.0033033	up
Solyc04g079760.3	0.552205	2.82177	3.13212	2.81941	4.18699	71.2002	0.00140349	up	Solyc09g074600.1	2.50971	0.209421	1.48685	2.84444	4.70401	4.30917	0.00411973	up
Solyc09g091550.3	0.307884	0	0.096499	2.179	1.56013	0.393144	2.32253e-11	up	Solyc03g117260.2	0.209713	0.189687	0.076029	0.626049	0.219113	0.275078	1.18699e-07	up
Solyc08g016210.3	1.59744	2.01607	4.82542	7.14359	5.21067	11.191	0.00087501	up	Solyc07g021625.1	0.994013	1.00714	2.06975	0.205068	8.07434	6.68109	7.0037e-05	up
Solyc01g005000.3	0.485983	0.132273	0.32816	1.93021	0.705697	1.45837	3.76386e-05	up	Solyc05g007630.3	0.186586	0.176246	0.097097	0.490223	0.341261	0.179399	0.0520062	up
Solyc12g036320.2	0.34405	0.400343	0.675646	2.17463	1.24486	1.72643	0.00426647	up	Solyc01g097210.3	0.504287	0.430889	0.897512	1.49147	1.237	0.991965	0.00197456	up
Solyc01g005410.3	11.4981	16.6434	15.9731	29.5181	24.7268	35.4843	0.000760028	up	Solyc04g010040.3	0.673402	0.44351	0.586397	1.22857	0.765821	1.60144	0.111438	up
Solyc01g090560.3	1.0736	1.1087	0.621997	6.44712	4.47944	1.25415	9.59762e-08	up	Solyc02g064802.1	0.416744	0.470888	0.637083	0.844827	1.24335	1.12493	5.41381e-07	up
Solyc09g009040.3	6.56942	7.806	8.3037	19.778	12.1066	13.5735	9.05201e-10	up	Solyc01g008810.3	9.17641	15.101	2.74792	5.58112	31.0423	24.7974	0.0430126	up
Solyc02g064980.1	0.168493	0.853119	0.179184	1.59528	0.85888	6.8277	0.00877767	up	Solyc01g059980.3	6.26602	9.10561	0.118139	15.0171	16.9192	16.3543	0.00339598	up
Solyc02g031990.1	2.77166	4.25917	5.30279	7.60013	9.63266	21.899	2.35495e-05	up	Solyc09g055950.1	1.25099	1.29313	1.01798	1.70019	3.36136	2.23226	0.0208886	up
Solyc11g066250.2	14.0723	10.0863	5.49103	26.9051	12.9248	34.8341	1.00813e-17	up	Solyc03g114430.1	1.81264	0.970367	0.644574	5.42733	3.0164	0.743339	0.0796979	up
Solyc03g033840.3	1.89933	1.64056	2.38062	3.99877	3.53345	5.79498	2.33367e-06	up	Solyc03g111140.3	0.041512	0.409183	0.333603	0.41457	0.849446	0.772554	0.193436	up
Solyc08g082130.3	0.38817	0.433973	0.514666	1.8035	0.724385	1.23612	4.05432e-06	up	Solyc05g005610.3	0.237506	0.148619	0.460162	0.493501	0.681149	0.638594	0.189663	up
Solyc06g062920.3	0.357492	2.61203	3.82757	2.3705	5.60954	81.6025	0.00746713	up	Solyc12g062200.1	3.84334	5.04502	3.12106	15.1882	4.27146	6.10647	0.0248691	up
Solyc05g053010.1	1.85761	2.48765	1.72545	3.60718	3.26702	13.4546	5.66902e-06	up	Solyc05g054650.1	1.58828	1.75929	2.83821	3.49396	3.07385	5.847	0.00154506	up
Solyc12g008960.2	4.80283	9.54036	7.97693	8.83855	14.9997	53.4731	0.0445727	up	Solyc12g017515.1	0.639706	0.350917	0.650778	1.31966	0.784179	1.3558	0.0151108	up
Solyc04g007790.3	883.873	667.535	401.598	1657.39	995.05	1452.63	8.59646e-19	up	Solyc01g066453.1	0.75635	1.39038	0.633834	2.90787	0.668651	3.01509	0.210463	up
Solyc03g116690.3	0.669345	0.795401	0.749454	2.24307	2.76737	1.71086	0.00341515	up	Solyc01g080030.2	1.04235	0.090757	0.19034	1.27096	1.3888	0.917344	6.95295e-11	up
Solyc08g008087.1	14.4891	29.6873	24.5684	32.691	36.0532	160.748	0.0225603	up	Solyc05g007940.3	0.952674	1.18752	0.504417	2.32827	0.936169	2.06994	0.0794116	up
Solyc06g060340.3	99.6103	67.0541	19.8933	204.494	125.194	193.605	7.8341e-20	up	Solyc08g079890.2	2.91991	4.05147	1.07916	10.35	2.21169	4.02123	0.00287623	up
Solyc11g006030.1	1.45386	2.5257	3.33382	3.03342	4.70289	29.0929	0.00771323	up	Solyc02g065550.3	3.30716	3.77942	16.9994	12.794	21.0702	20.2913	0.000168756	up
Solyc09g011560.2	11.9125	18.1274	23.8658	27.1788	31.109	70.164	0.00604319	up	Solyc05g056400.3	0.057268	0.210013	0.240282	0.271805	0.472264	0.29578	0.0241873	up
Solyc07g040710.3	0.639769	1.79069	3.36532	1.69071	4.15081	47.9928	0.0124611	up	Solyc05g053400.2	1.84631	0.703435	3.57817	3.5045	5.07835	3.83853	0.0122022	up
Solyc01g006550.3	1.3119	3.59266	3.4076	3.56531	4.95814	30.6748	0.0132405	up	Solyc08g078170.1	0.444714	1.82005	1.56947	2.34821	1.964	3.89759	0.263952	up
Solyc09g009540.3	0.51617	0.756114	0.674771	1.74385	1.27793	3.14338	0.000213218	up	Solyc03g020040.3	0.571605	0.682034	0.168812	1.60609	0.438646	1.37101	0.0475767	up
Solyc10g081770.2	1.15476	1.3832	1.03951	3.10858	1.47891	3.24285	5.19064e-05	up	Solyc02g081745.1	0.304157	0.035198	0.374465	0.608855	0.682079	0.448817	1.78405e-11	up
Solyc02g080040.3	0.650486	1.27136	2.45397	1.63548	3.38346	22.2763	0.00297901	up	Solyc01g090710.3	0.437323	1.18029	0.61457	2.23698	0.697317	1.54584	0.000158538	up
Solyc08g062490.3	0.870664	1.81398	1.78035	2.45242	2.16689	21.1482	0.000371053	up	Solyc08g069110.3	0.077938	0.211665	0.162059	0.430382	0.311236	0.176524	0.272476	up
Solyc03g044180.1	0.540685	5.63548	2.29081	7.36201	10.0939	34.4694	0.0159985	up	Solyc09g008670.3	0.068561	0.129286	0.087651	118.241	25.0013	140.169	1.03615e-89	up
Solyc01g008510.3	0.932083	0.129876	0.09006	3.00923	1.11772	2.86076	0.00459052	up	Solyc03g098790.3	0.419105	0.564324	1.84769	15.8596	1.38775	17.675	7.54421e-50	up
Solyc05g055740.3	5.53564	4.73711	4.0813	14.7015	6.0868	18.3077	1.69128e-16	up	Solyc09g089540.3	0.097049	0.190654	0.252618	18.1462	1.83594	16.8237	3.09561e-73	up
Solyc11g068940.1	4.22274	10.6609	7.60979	9.69088	15.1746	48.8967	0.0132731	up	Solyc03g098710.1	0.316226	0.46162	1.29303	135.776	8.93025	129.861	3.19976e-46	up
Solyc09g011990.1	0.358421	0.408585	0.750925	1.6762	1.90088	1.03917	0.000156526	up	Solyc09g084480.3	1.73974	0.756218	1.79971	171.85	33.9629	143.271	2.69014e-84	up
Solyc10g080000.2	13.421	2.80815	11.6125	19.3264	39.698	29.6428	0.000105174	up	Solyc03g098760.2	1.71805	0.880974	1.87224	501.555	101.799	611.477	8.4646e-76	up
Solyc09g072610.3	2.97498	2.58198	1.99508	4.87462	4.58069	5.76879	4.83415e-06	up	Solyc12g010025.1	1.38104	0.467976	1.18271	177.311	34.3251	147.433	1.11819e-69	up
Solyc02g086270.3	0.365847	0.398647	0.656047	0.753783	1.15223	3.50881	0.0124721	up	Solyc08g074630.2	0.110551	0.358394	0.69006	7.50068	1.3483	6.00459	1.53373e-74	up
Solyc08g083360.3	338.521	217.328	116.926	611.467	353.236	554.46	2.80064e-16	up	Solyc03g020060.3	1.05832	0.124335	0.718683	298.954	94.1941	328.455	7.78267e-68	up
Solyc05g055750.3	1.70215	1.06309	0.765989	3.60242	2.18613	3.7866	2.62827e-17	up	Solyc04g074770.2	1.10478	0.975455	1.54972	40.5932	6.67034	41.9938	2.41518e-66	up
Solyc10g085350.2	16.8588	13.9935	12.8353	38.4763	24.9918	28.6467	8.82275e-17	up	Solyc01g091170.3	0.630726	0.265769	0.340274	29.0222	7.66863	22.2735	3.23668e-89	up
Solyc04g050440.3	1.22203	1.40667	1.44288	3.07634	2.47657	4.29932	5.56236e-05	up	Solyc09g084450.3	0.118674	0.556696	0.401688	16.1941	0.473199	4.87154	3.27032e-38	up
Solyc08g078650.3	0.654654	1.30883	1.83002	2.08457	3.89182	5.25061	6.10388e-08	up	Solyc01g095960.3	0.040291	0	0.03434	6.57673	0.262906	3.05488	3.35137e-40	up
Solyc05g009120.3	3.64671	8.09234	8.35245	7.75299	11.4869	70.5581	0.0394114	up	Solyc07g064600.3	2.46588	2.27841	3.03407	153.525	54.8741	152.675	5.30159e-93	up
Solyc12g009190.2	0.26436	0.341605	0.076192	0.973595	0.410032	1.54448	2.93879e-05	up	Solyc12g010030.2	0.501385	0	1.37983	64.1057	14.1636	57.6312	9.49635e-54	up
Solyc10g017570.3	1.88696	2.74437	2.09604	5.01626	5.96268	4.27668	0.000367453	up	Solyc03g020050.3	2.88603	1.37388	6.61542	1517.59	595.53	1514.18	1.75075e-66	up
Solyc08g082590.3	2.03382	0.75718	0.58149	4.56961	2.48159	3.97079	2.44097e-08	up	Solyc02g067750.3	1.14782	0.537658	2.23427	210.207	78.3213	215.761	4.89926e-63	up
Solyc00g009140.3	5.03883	3.91807	3.66803	8.87484	7.94618	13.2721	1.56182e-10	up	Solyc12g010020.2	0.592046	0.725139	1.26765	159.828	58.9199	164.312	2.11062e-90	up
Solyc03g094160.3	8.17669	9.79604	11.9142	14.6663	13.7336	49.485	0.0207386	up	Solyc12g010980.2	1.46676	2.17127	0.53436	42.7453	8.10043	19.5413	6.13858e-39	up
Solyc05g052750.3	7.34257	8.27352	8.22567	12.084	11.5565	26.2656	0.0183227	up	Solyc08g014000.3	0.083464	0.208281	0.222514	4.09	0.407573	3.78265	1.53577e-45	up
Solyc11g017270.2	5.15168	6.80935	7.80665	9.69706	9.47999	27.7716	0.0230931	up	Solyc07g007250.3	4.49797	0.884955	1.8856	45.2773	22.1208	41.3245	2.77582e-66	up
Solyc07g005100.3	6.33523	9.53557	13.3488	24.7852	34.3257	11.0618	1.57152e-06	up	Solyc11g011030.2	1.52797	2.15703	2.08541	56.335	25.0954	47.3219	4.96019e-84	up
Solyc07g053550.2	24.7526	33.4394	44.5595	54.4945	47.0993	178.272	0.000435147	up	Solyc08g074683.1	0.157403	0.123503	0.135595	2.87069	0.490876	0.955441	3.28018e-55	up
Solyc07g051950.3	0	0.189061	0.043166	0.120287	1.23258	0.730911	0.000129584	up	Solyc09g014480.2	2.72945	2.16049	1.65123	61.664	8.07257	47.8683	3.17302e-41	up
Solyc07g006420.1	0.926526	1.88209	2.46802	4.52618	3.9949	6.25291	0.00462753	up	Solyc01g006400.3	3.00261	5.92435	4.08633	93.7185	11.1975	99.1389	1.2538e-44	up
Solyc08g068600.3	0.930689	7.87974	6.2567	5.36177	11.0427	93.4021	0.0189508	up	Solyc09g089520.3	0	0.09048	0.244282	23.8075	2.22978	16.1903	1.22653e-36	up
Solyc06g050810.3	3.0622	4.72302	4.84973	7.01055	6.4119	16.0714	0.0033567	up	Solyc07g045350.3	0.625471	0.720797	0.738016	30.6623	6.2323	26.137	4.06713e-46	up
Solyc02g093250.3	1.30479	6.48283	6.53859	5.96769	7.86741	73.3044	0.0137734	up	Solyc12g010960.2	1.51681	0.609998	1.42682	32.1774	7.64559	22.0349	9.93343e-46	up
Solyc08g068610.3	0.678514	5.61946	6.05395	3.70079	8.265	100.45	0.0159041	up	Solyc03g098720.3	1.15305	1.33176	1.86859	405.815	48.1015	421.229	2.17013e-45	up
Solyc04g007390.3	2.00069	1.93748	4.04687	3.33489	2.48514	42.116	0.0038195	up	Solyc00g100880.3	0	0.276111	0.776023	4.65408	1.3881	5.68158	3.88857e-20	up
Solyc11g070150.2	1.0511	0.724936	0.827486	1.44748	2.19199	4.58694	0.00614318	up	Solyc00g187050.3	0.184217	0.244599	1.27548	145.093	25.7582	119.677	4.96523e-34	up
Solyc09g011550.2	0.772135	1.44196	2.85905	4.46824	6.46156	4.56062	0.00220391	up	Solyc10g076660.2	0	0	0	3.14578	1.0689	4.74408	1.15282e-56	up
Solyc07g052440.3	0.841259	0.642382	0.230067	1.73054	1.30189	3.30132	0.0418764	up	Solyc10g005320.3	0	0	0.039812	4.2353	0.768329	2.53534	7.60078e-40	up
Solyc10g054870.2	16.6209	11.104	6.18227	26.0167	17.4584	27.239	4.4747e-26	up	Solyc00g071180.3	0.476859	0.564197	1.17303	117.277	9.12984	90.2037	2.00077e-39	up
Solyc02g076730.2	11.1169	15.2568	10.4353	30.3567	16.8837	31.7769	1.24905e-15	up	Solyc09g084490.3	0.468279	1.19108	2.16303	44.0925	8.74961	34.6942	3.39966e-47	up
Solyc07g005370.3	0.737143	0.449746	0.6636	2.31877	1.34808	1.46208	4.58943e-16	up	Solyc05g054380.2	0	0	0.07271	16.9048	4.4016	31.195	2.33969e-44	up
Solyc01g105620.3	0.851786	1.47893	1.64833	2.85128	2.8631	5.69777	0.000553964	up	Solyc01g097240.3	8.0717	9.17843	8.958	84.7821	38.798	125.323	9.57264e-40	up
Solyc05g005280.3	0.37145	0.213056	0.1684	0.706463	0.533157	1.17514	0.000276946	up	Solyc12g005640.2	0	0	0.080414	14.1007	5.78899	12.5945	4.41987e-54	up
Solyc10g081560.2	0.324342	0.237614	0.600807	2.29601	1.71523	0.567786	0.0119302	up	Solyc12g019320.2	5.22767	4.28592	3.31181	35.5503	17.1993	32.1938	2.48789e-43	up
Solyc04g077230.1	116.658	188.63	197.36	243.981	232.238	683.866	0.0648291	up	Solyc03g020070.3	0	0.078004	0.055905	3.16979	0.531703	2.99224	4.13412e-41	up
Solyc02g064570.2	1.69753	2.76037	1.84354	4.43726	5.6087	5.08062	1.09205e-06	up	Solyc09g084470.3	1.94188	0.88162	3.30938	33.0451	3.93566	21.7691	1.99608e-45	up
Solyc10g085010.2	2.43877	10.3084	11.6341	10.5125	15.01	90.1552	0.0144408	up	Solyc09g014590.3	0.073514	0.056865	0.062655	3.00793	0.337588	3.3245	1.21043e-29	up
Solyc11g044455.1	0.255879	0.368922	0.469055	1.24959	0.916332	1.30343	0.0500408	up	Solyc08g074682.1	0.179925	2.12877	3.27607	38.8475	8.92741	55.502	5.29378e-20	up
Solyc08g082110.3	2.54221	7.7139	9.6023	4.36773	11.5196	115.806	0.0185869	up	Solyc07g056480.3	7.14801	8.20316	9.72622	43.7261	19.1103	34.5849	3.57337e-35	up
Solyc01g105630.3	1.20548	1.83582	2.54509	2.31397	4.18414	14.1397	0.00726655	up	Solyc04g078370.3	0	0	0	1.11679	0.027983	0.607038	9.70696e-26	up
Solyc03g098660.3	9.80222	12.5484	9.92313	16.9485	14.4745	41.2464	0.0140957	up	Solyc09g061840.3	6.82654	5.69297	5.40125	24.1773	11.1797	23.605	2.36073e-31	up
Solyc01g096510.2	6.06713	40.9896	23.1287	31.2191	58.8971	187.314	0.0353737	up	Solyc08g036660.3	0	0	0.132056	2.52325	2.69636	3.16171	1.52696e-36	up
Solyc01g091320.3	0.111809	0.207712	0	0.645509	0.292914	0.765125	0.0328282	up	Solyc01g105890.3	0	0.026497	0	0.736349	0.077416	0.464009	2.46946e-19	up
Solyc07g056200.3	2.27199	4.56977	8.46707	6.88181	4.55341	90.3511	0.00440617	up	Solyc04g063210.3	0.574238	0.826179	1.10279	7.56696	3.06372	6.31255	7.2173e-42	up
Solyc03g006550.3	0.40703	0.315106	0.508654	3.44896	0.514281	0.963587	5.46828e-09	up	Solyc05g006220.3	0	0.128976	0	5.681	3.42039	4.31047	3.8956e-40	up
Solyc06g073640.3	0.994727	1.14195	1.28091	2.59332	2.17832	2.56334	4.09308e-05	up	Solyc04g079260.3	0	0	0	1.30239	1.12097	3.44129	7.77726e-41	up
Solyc10g078350.2	0.090694	0.107677	0.157581	0.487361	0.284783	0.302107	0.00305357	up	Solyc09g011870.2	2.12648	9.3109	17.6631	23.9306	13.5396	52.2525	6.5323e-11	up
Solyc07g065900.3	145.531	79.7077	27.2155	249.72	151.613	265.864	3.80675e-12	up	Solyc10g086500.1	2.19545	2.60521	2.18242	16.4081	4.75368	14.3318	2.68002e-28	up
Solyc02g079520.2	0.988902	1.63618	0.785092	1.38851	1.83043	16.4054	0.000408632	up	Solyc04g064880.3	8.88317	6.27924	15.0037	81.431	39.5906	124.672	1.18939e-28	up
Solyc03g115610.3	2.03651	4.54857	3.49273	4.34257	5.21538	19.3076	0.0102307	up	Solyc03g020080.3	0	0	0	3.02985	1.04057	6.38234	2.94845e-35	up
Solyc08g068480.1	22.3471	22.9931	12.1808	48.8265	26.7975	58.5331	1.00557e-25	up	Solyc02g071700.3	0.566079	1.7505	0.303797	24.93	1.55731	13.0833	4.42087e-15	up
Solyc10g086280.2	15.1481	70.5255	67.6071	64.0503	97.2059	450.289	0.0375757	up	Solyc12g056480.2	0.10768	0.026692	0.052232	2.61093	0.344013	1.73038	2.16805e-25	up
Solyc07g056570.1	1.972	2.13323	2.26491	3.05444	3.36498	11.1301	0.292835	up	Solyc12g005940.2	5.52632	8.1261	5.08827	67.548	16.6584	66.3443	3.15364e-21	up
Solyc03g007380.2	0.802259	1.00611	2.35741	1.24217	2.14337	23.0609	0.0123591	up	Solyc01g091360.3	0.931957	1.19751	2.10378	16.6973	8.4264	14.045	3.65551e-31	up
Solyc08g065430.3	1.88067	2.54947	0.818146	5.45415	3.54804	4.72837	3.14243e-09	up	Solyc09g083440.3	6.00017	2.37099	2.90476	340.401	66.4992	238.84	8.98739e-40	up
Solyc02g081500.3	7.23445	9.27975	8.12569	10.767	8.96897	58.3093	6.86667e-05	up	Solyc10g086180.2	2.50282	3.89478	5.39161	9.77562	5.54177	13.2365	1.68016e-18	up
Solyc11g010790.1	3.53854	2.60668	2.13276	7.22122	4.22624	6.86286	1.51886e-15	up	Solyc12g049400.2	0.470989	0.731501	0.472866	5.26674	2.97127	4.14985	5.42654e-32	up
Solyc02g070040.1	0.317746	2.48802	2.04947	2.8252	3.17234	20.2428	0.00335524	up	Solyc03g098780.2	4.86044	5.49624	5.57154	121.146	19.3837	99.85	7.99741e-39	up
Solyc02g093365.1	3.54696	1.81858	0.747664	17.1219	3.82503	2.77926	0.00970931	up	Solyc03g096050.3	0.510926	0.356749	0.407299	5.71682	3.21053	5.0734	2.11829e-43	up
Solyc05g012210.3	0.239472	0.22071	0.247511	0.648453	0.546395	0.584372	0.0129695	up	Solyc12g096770.1	0.440251	1.03489	0.640196	4.49172	0.812115	2.78439	1.48025e-31	up
Solyc12g088190.2	1.46293	1.88297	1.33453	4.85061	2.81904	2.83761	0.00163391	up	Solyc09g089505.1	10.6488	4.45843	13.9076	483.617	148.75	423.158	4.11319e-30	up
Solyc04g016200.1	1.06923	1.37091	0.552691	3.38491	1.70837	3.2672	6.05867e-09	up	Solyc10g055200.1	2.51872	4.47999	6.75174	25.0132	8.6918	45.4681	2.29745e-15	up
Solyc07g043390.3	0.606289	0.779679	0.623201	2.31247	1.52006	1.32902	8.1418e-06	up	Solyc04g080820.2	1.99754	2.32567	4.67697	12.6942	4.04089	12.4828	2.48396e-14	up
Solyc08g066210.3	0.900882	1.68231	0.816226	1.66624	1.62548	7.93888	0.0405853	up	Solyc02g085730.3	9.11125	13.1924	10.6767	63.8572	16.3564	54.3952	1.85473e-20	up
Solyc00g170200.1	11.9618	15.8357	9.61529	23.0558	28.2412	24.2985	1.57686e-27	up	Solyc07g006570.3	9.19476	9.80568	9.85376	52.9191	21.1846	53.4287	6.24148e-22	up
Solyc10g085860.1	0.162245	0.496797	0.566655	1.09693	1.50925	1.18534	2.13304e-05	up	Solyc02g090350.3	0.475553	0.208784	0.280189	2.55176	1.2514	3.2838	2.53321e-22	up
Solyc06g066590.3	12.738	16.3812	16.2237	22.3142	48.9683	22.4472	1.3805e-08	up	Solyc03g122190.3	6.43787	10.8697	21.4964	33.2405	22.3666	38.3869	1.21287e-11	up
Solyc01g006300.3	351.143	313.962	204.842	898.093	638.837	291.6	0.00224122	up	Solyc08g066880.3	0.37144	0.408792	0.248502	3.45879	2.09657	4.71066	1.63467e-21	up
Solyc06g070990.3	1.39064	1.38641	1.48267	2.46608	2.63409	4.15024	0.0155176	up	Solyc06g065060.1	0.33384	0.410014	1.98011	10.2171	6.89342	16.6793	3.52851e-20	up
Solyc08g082210.3	0.636056	1.21258	0.792073	1.89975	1.77199	4.73934	0.00132127	up	Solyc10g084320.2	6.11579	6.72608	2.87525	27.6312	6.98316	14.9687	1.9821e-15	up
Solyc06g063190.3	1.18017	1.97839	2.3193	2.35792	2.1532	15.7254	0.00348762	up	Solyc07g008570.3	1.27477	0.39893	0.32948	3.88167	0.683456	2.48371	3.86996e-11	up
Solyc08g077180.3	1.63003	1.64529	2.00357	4.46927	3.35767	2.98901	5.61433e-05	up	Solyc08g016270.2	0.040994	0.127821	0.188807	0.527489	0.158002	0.694306	4.75618e-17	up
Solyc12g036390.2	1.11236	1.76132	2.53561	3.10268	2.50463	10.825	0.00573692	up	Solyc01g080570.3	0.035073	0.045701	0.157534	0.946576	0.674111	1.60343	1.22506e-18	up
Solyc02g067600.1	13.3989	26.2835	15.4947	26.8942	28.8858	87.84	0.0651968	up	Solyc01g080910.2	1.89148	2.36804	2.5207	6.663	3.08087	5.34177	5.08124e-19	up
Solyc02g036370.3	2.37411	1.76975	1.72219	5.03757	3.99412	3.13969	0.0105612	up	Solyc12g014430.2	0.857582	1.0716	0.604851	7.80857	1.83389	6.57249	8.13852e-19	up
Solyc02g093310.3	0.850815	0.814802	0.226009	1.17363	1.72601	3.51337	0.00469454	up	Solyc02g090315.1	0.174661	0.122813	0.23086	1.36711	1.26689	1.43599	2.2971e-23	up
Solyc02g071560.3	0.579642	1.14567	1.04512	1.61773	1.74312	3.38315	0.00021615	up	Solyc01g105450.3	0	0.254933	0.595194	3.61075	0.892453	3.14244	1.16804e-08	up
Solyc10g005510.3	1.95129	2.40544	2.38834	5.88374	3.7626	4.26324	9.56987e-07	up	Solyc07g020870.2	0.376454	0.307581	0.58819	1.77276	0.847459	1.97282	1.32378e-15	up
Solyc02g082950.3	4.07809	5.17642	5.01434	6.35324	7.71179	17.4414	0.00641577	up	Solyc02g077420.3	1.92088	3.84726	2.52282	24.7092	3.12735	11.2853	2.05164e-17	up
Solyc04g015960.3	0.482671	0.454802	0.539646	1.14253	0.91431	1.62994	0.00048285	up	Solyc01g096670.3	1.31058	1.77449	1.56109	4.75442	1.8967	4.09409	1.87217e-20	up
Solyc01g109110.3	4.11239	5.28425	7.34666	6.10395	7.39773	37.2773	0.0159226	up	Solyc06g075510.3	0.16528	0.386878	0.247193	1.04242	0.235411	0.785821	5.84587e-29	up
Solyc04g078280.3	2.17569	2.97985	4.12186	4.51244	4.42813	15.2833	0.00759274	up	Solyc07g049530.3	88.694	109.196	217.807	665.472	295.952	689.703	2.87755e-12	up
Solyc10g007280.3	2.01234	11.6071	8.76324	7.93161	10.9766	90.2972	0.0288714	up	Solyc08g006750.3	0.192767	0.189056	0.764403	2.40871	2.36456	4.2601	5.93646e-15	up
Solyc10g081570.2	6.80894	11.4075	8.66659	11.6627	9.84724	63.9884	0.0309819	up	Solyc02g037495.1	7.61547	3.90456	6.22656	23.9121	14.5051	17.5834	5.48759e-16	up
Solyc02g036480.1	1.52797	13.1997	11.039	7.67266	17.6999	123.999	0.0382812	up	Solyc06g082535.1	3.87982	5.75645	6.3611	31.6864	10.6726	29.0479	4.68817e-15	up
Solyc08g008280.3	5.08159	14.864	18.6325	8.1828	15.6589	212.535	0.0346224	up	Solyc12g049030.1	2.05715	2.0645	3.91311	14.894	3.6458	19.5496	5.21972e-14	up
Solyc03g097050.3	0.703266	1.03924	0.987009	1.05215	1.12626	7.96304	0.0422153	up	Solyc07g006560.3	22.6871	18.6616	18.4292	125.267	48.0268	105.886	5.2465e-18	up
Solyc04g078660.1	1.86097	3.52931	3.0759	4.87104	6.21412	6.92451	0.0148375	up	Solyc11g008640.1	0.955573	1.0548	2.28047	3.41941	3.27397	6.24836	7.71475e-15	up
Solyc09g011860.3	0.736701	2.13355	3.75426	1.00707	2.57593	52.5147	0.0275221	up	Solyc01g005440.3	110.341	74.4527	96.1553	342.047	257.145	297.245	6.55666e-20	up
Solyc01g089880.3	8.83578	9.76126	9.89296	12.9587	12.2853	47.3749	0.000106389	up	Solyc06g005940.3	34.9854	36.4588	33.8711	118.036	43.1956	114.232	5.04898e-15	up
Solyc07g056500.3	2.16614	2.37448	4.04727	4.23079	7.26849	9.07345	0.00155936	up	Solyc02g069110.3	0.222068	0.211213	0.252641	1.25682	0.287196	0.729263	5.78605e-29	up
Solyc09g007830.3	2.27047	1.76893	1.45045	3.87846	2.78451	6.72845	8.60623e-12	up	Solyc10g008120.3	0.253379	2.19706	1.17094	4.70293	0.589402	4.65871	4.43295e-14	up
Solyc12g014530.2	2.09685	2.18586	1.54788	4.68254	2.52326	4.93409	0.0130727	up	Solyc10g079640.2	0.265099	0.052934	0.075016	1.82269	0.270571	0.832704	1.7089e-12	up
Solyc06g074140.1	1.92505	6.65977	3.39253	5.46052	7.67635	22.1581	0.0967443	up	Solyc07g007240.3	2.21978	2.2568	5.55334	14.8408	5.7477	19.6113	7.13688e-12	up
Solyc08g068680.3	0.653506	9.51735	7.84889	4.92796	10.3827	122.603	0.037106	up	Solyc10g009290.1	2.28556	1.22371	1.13759	13.3838	6.17791	6.51098	1.09502e-18	up
Solyc05g009040.3	0.975193	1.3084	2.04727	2.3413	2.05209	8.00995	0.000256785	up	Solyc10g076670.2	0	0	0	3.10165	0.878508	5.64012	7.88792e-20	up
Solyc03g115380.2	0.830872	0.710802	0.923594	2.07865	1.26923	2.67925	0.0154266	up	Solyc03g013160.3	1.73289	3.21087	2.32568	11.425	4.16348	5.26946	2.3953e-13	up
Solyc12g013665.1	0.034291	0.100524	0.127682	0.312107	0.104689	0.684384	0.00472961	up	Solyc05g015850.3	7.64819	10.9061	26.2066	32.9507	16.5642	56.617	8.88166e-11	up
Solyc02g091390.3	1.616	5.31597	5.06268	3.19512	4.67085	52.3296	0.0224093	up	Solyc07g064650.2	0.594014	1.49856	2.64322	8.36059	5.83859	5.61194	1.0262e-13	up
Solyc01g090740.3	2.19893	2.32151	2.61728	4.17155	4.25372	6.00946	0.00499395	up	Solyc12g100240.1	3.45152	1.81298	6.75629	10.3803	12.7759	11.3137	4.69032e-10	up
Solyc00g052940.3	0.391188	0.358251	0.675935	2.15791	1.1187	0.903622	0.00411042	up	Solyc01g109710.3	28.8623	27.5029	52.8532	106.595	75.1182	125.109	8.73697e-13	up
Solyc01g009680.3	1.13489	0.962464	0.732345	2.73782	1.38885	2.23413	0.000944739	up	Solyc05g005960.3	0.508354	0.635691	1.12278	2.95988	1.53906	1.9343	6.92681e-23	up
Solyc11g011360.2	2.82017	2.61488	1.68279	4.8826	4.12921	7.11754	0.00420087	up	Solyc12g099260.2	2.48897	3.97838	3.17676	14.6933	5.04598	15.0738	8.25971e-15	up
Solyc11g030730.2	0.396457	0.398721	0.37825	0.609877	0.630273	2.61481	0.00123757	up	Solyc09g007150.3	2.62677	1.8186	2.07189	7.75143	4.24579	7.53132	2.37078e-20	up
Solyc08g076390.3	4.80953	7.55304	5.97692	7.00642	8.02426	30.5043	0.0975831	up	Solyc02g093270.3	11.3596	14.7031	13.6453	39.1525	20.6518	43.1615	1.14812e-13	up
Solyc02g090990.1	1.11714	1.92723	1.84754	2.9886	2.80359	6.75239	0.0922049	up	Solyc05g055030.2	0.062173	0	0.055344	0.995564	0.478273	1.09851	1.79984e-10	up
Solyc12g006380.2	2.68044	2.57893	2.02175	7.09671	9.15	2.22692	0.00106791	up	Solyc07g042170.3	5.59396	23.0269	58.8636	64.2312	51.4264	92.9385	6.08801e-06	up
Solyc03g112700.1	5.62353	20.9022	13.8469	18.5169	20.7833	76.9246	0.0672204	up	Solyc10g012370.3	23.4338	22.6202	19.5755	63.5389	29.8647	60.1223	5.82746e-12	up
Solyc10g079600.2	3.69476	3.93103	3.98651	6.76193	5.10471	13.0353	0.00220821	up	Solyc10g076240.2	17.2659	21.0452	29.7134	91.5903	16.6329	103.444	3.14845e-07	up
Solyc08g079600.3	3.00133	3.92575	1.54218	6.12262	4.85286	11.4402	3.54411e-12	up	Solyc01g096370.3	1.6493	2.12348	2.03356	7.49867	4.61353	4.17868	4.23891e-21	up
Solyc03g043640.3	1.6967	3.0793	3.43139	7.66558	5.05099	6.24129	0.00271877	up	Solyc02g087070.3	3.81727	3.89494	5.14597	35.1297	16.7628	35.5435	1.45856e-26	up
Solyc07g062310.3	1.18194	0.972992	1.16238	1.97526	1.61634	4.40979	0.00180811	up	Solyc04g014730.3	0	0	0	1.5401	0.125614	0.817299	7.26979e-13	up
Solyc01g091465.1	1.18386	0.597826	1.85647	2.86082	1.68548	8.77346	0.00681732	up	Solyc08g082820.3	4.61086	6.34022	6.15335	30.7179	12.5163	30.5765	4.70166e-17	up
Solyc05g051480.2	1.8901	4.63797	6.84832	6.36467	8.55227	29.772	0.00451295	up	Solyc08g065540.3	0	0	0.027543	1.5583	0.267647	1.22403	3.30793e-12	up
Solyc12g010710.1	16.2527	42.9095	27.146	38.8751	50.426	101.463	0.103918	up	Solyc07g049550.3	21.4655	24.9629	36.0691	132.18	67.2937	135.103	1.05479e-15	up
Solyc05g025820.3	4.89778	7.88161	8.65419	7.48895	7.74481	59.9578	0.0415968	up	Solyc11g011500.2	0.023379	0.018148	0.03865	1.20651	0.644847	1.3741	1.52913e-25	up
Solyc08g016215.1	0.73787	0.915145	1.41676	2.90518	2.507	2.2099	0.022803	up	Solyc12g100260.1	9.67022	5.07646	17.0473	39.3686	30.5533	56.2651	1.672e-12	up
Solyc12g036325.1	0.524561	0.807911	1.47872	1.57982	1.56548	4.3375	0.00996323	up	Solyc09g082270.3	0.296326	0.390447	1.75164	6.35417	5.0747	10.0813	1.12808e-10	up
Solyc03g116890.3	5.19025	12.5994	11.7836	9.39037	12.713	77.7277	0.0667954	up	Solyc06g082530.2	2.26817	3.40523	3.45754	11.3304	5.0215	10.5455	1.84761e-11	up
Solyc09g011590.3	3.59999	10.7118	5.66603	8.7349	11.3347	30.4164	0.0274088	up	Solyc07g014670.3	21.4396	20.9987	28.6658	64.4099	41.0771	58.8279	2.95323e-12	up
Solyc10g009550.3	0.962454	2.18814	1.79436	1.87169	2.70475	12.0291	0.00732512	up	Solyc03g111170.3	5.02631	5.58489	5.52732	20.808	10.4276	19.4827	6.37633e-16	up
Solyc03g119250.3	2.24268	11.8412	9.88529	5.01168	7.64418	142.545	0.0228986	up	Solyc01g007955.1	0.405217	0.762033	0.623845	4.04238	2.11521	3.75616	1.4386e-20	up
Solyc05g056080.3	2.78549	4.51964	5.33592	6.13271	5.12845	22.7756	0.0670325	up	Solyc09g089910.1	0	0.384017	0.281077	4.74766	1.415	7.90565	6.75844e-12	up
Solyc06g074530.1	4.55507	18.5261	15.7307	11.6226	13.922	153.349	0.029267	up	Solyc12g007030.2	14.3649	9.07244	15.0917	32.5944	29.9102	30.6023	1.10331e-15	up
Solyc08g066310.2	0.673755	0.919704	0.683416	1.204	0.72608	6.37864	0.00519752	up	Solyc01g079610.3	6.23009	6.39063	11.8092	24.3015	12.8062	29.46	5.89647e-10	up
Solyc11g045460.2	1.29116	2.29657	1.80823	4.85828	8.66894	2.24264	0.0790468	up	Solyc09g083360.3	0.390532	0.553278	2.55856	3.71224	2.07471	5.26625	1.88959e-07	up
Solyc02g093230.3	1.47685	5.36098	4.31333	3.441	4.96647	36.2596	0.0339054	up	Solyc06g008920.3	8.1023	8.19522	7.3783	17.7688	12.8386	17.3466	1.8719e-14	up
Solyc01g107780.3	1.21815	1.62125	1.09911	1.84603	3.1849	3.52409	0.000241446	up	Solyc09g066360.1	0.672748	0.436326	0.208634	15.3321	3.91378	10.95	1.22415e-21	up
Solyc04g005100.3	1.35945	1.83962	2.04459	3.09926	2.22371	5.5962	0.0015018	up	Solyc02g065610.3	1.22535	1.60978	1.5442	5.50295	2.75494	5.14995	2.10068e-14	up
Solyc06g060700.1	2.27671	6.8003	3.24867	3.54571	7.50829	39.883	0.0172216	up	Solyc04g040180.3	43.4643	32.2816	52.7296	114.63	103.886	130.004	1.75033e-22	up
Solyc10g008410.1	2.85534	1.74985	3.52717	4.87728	7.11952	7.43882	0.00489863	up	Solyc02g083850.3	6.67004	3.85454	6.74139	14.5152	10.6203	13.2756	1.18081e-11	up
Solyc07g045030.3	0.664151	0.803003	1.26739	1.62238	2.85143	1.94966	0.0106591	up	Solyc09g008060.3	0.318911	0.705662	0.44878	2.18992	1.05652	1.9999	2.24623e-15	up
Solyc02g088090.1	3.88209	16.5913	17.6759	12.2529	22.6052	109.015	0.00940084	up	Solyc05g053330.3	0.256531	0.100347	0.194039	1.47255	0.77181	1.50557	1.62619e-08	up
Solyc11g010800.2	1.68599	0.996655	0.889733	3.17967	3.0387	2.65379	0.000869286	up	Solyc06g083270.3	2.37677	1.94656	2.9185	7.51147	4.45299	8.36676	8.58338e-12	up
Solyc02g076980.4	1.95643	2.12167	4.02851	7.3068	5.24077	4.67253	1.9072e-06	up	Solyc10g008480.3	14.3497	13.7173	24.4623	34.5926	38.7754	43.1967	9.11912e-10	up
Solyc09g092010.1	7.04446	13.4976	16.6788	16.0282	17.1464	91.2177	0.0455063	up	Solyc12g100250.2	0.631413	0.820043	0.666463	3.6129	1.50443	4.1141	4.88378e-11	up
Solyc11g071560.2	0.743689	1.08591	1.35539	3.29454	1.14033	4.60463	0.00127769	up	Solyc10g079810.1	2.17574	2.46368	5.78722	13.3133	3.99405	18.3633	7.40161e-07	up
Solyc05g050805.1	0.557001	0.538636	0.618866	1.36319	1.05573	1.88969	0.151639	up	Solyc05g005160.3	5.51288	5.90324	5.9049	21.5536	11.0507	31.9386	1.65159e-11	up
Solyc11g007490.1	1.26629	1.82546	0.872638	2.39121	2.96102	3.79146	0.000708669	up	Solyc03g114230.2	0	0.106233	0	2.2304	0.681201	1.73136	4.31695e-12	up
Solyc01g057770.3	3.03506	4.10588	5.42175	3.12676	3.35452	49.3083	0.0755108	up	Solyc10g055820.2	4.79564	5.49123	7.7627	14.5292	11.9408	18.6983	8.35661e-12	up
Solyc03g117210.3	3.84813	4.97732	3.09023	5.31419	6.01003	15.3205	0.029434	up	Solyc01g108020.3	11.2752	11.3556	9.88484	33.8572	33.3957	34.1017	1.23652e-19	up
Solyc02g093430.3	5.09584	7.01642	7.33264	7.51769	7.11885	35.8187	0.0601181	up	Solyc09g091600.3	1.94082	0.948336	1.25069	3.45497	2.40227	5.25657	4.27334e-24	up
Solyc03g114000.3	4.9978	4.3481	4.96151	5.37085	8.1076	18.0426	0.1043	up	Solyc07g054720.2	2.33023	0.791156	5.16076	21.1639	14.5208	29.6072	2.99401e-12	up
Solyc09g091880.3	0.512465	0.653613	0.328809	0.887083	1.20001	1.55598	9.84342e-05	up	Solyc06g008265.1	0.06648	0.082689	0.043863	0.988358	0.464074	1.02783	3.58e-15	up
Solyc05g041910.3	42.2786	56.9771	59.2424	58.4412	71.2519	198.559	0.0806502	up	Solyc05g047680.3	0.685605	0.65132	2.13257	5.01759	1.35545	5.52303	3.53265e-08	up
Solyc06g069640.3	0.449829	0.304789	0.428361	2.45811	0.300444	1.66298	0.00534008	up	Solyc10g079860.2	4.54107	5.4875	1.85386	10.5456	3.32458	13.9927	3.41671e-05	up
Solyc06g075690.3	1.66061	7.89039	7.98705	2.48176	4.91805	116.075	0.0271196	up	Solyc05g055760.3	8.83801	7.26738	7.67189	22.7517	11.5429	21.6047	4.04457e-14	up
Solyc10g080900.2	3.13123	4.02906	3.13446	5.69772	4.97179	10.2942	0.000399446	up	Solyc01g066760.2	0	0.649561	0.111208	2.96942	0.495586	4.39275	7.59289e-08	up
Solyc04g077220.3	0.31803	0.293916	0.420547	0.87074	0.553321	1.44357	0.00192766	up	Solyc01g098910.3	4.81311	6.13822	25.9699	26.0222	21.5564	48.3414	1.98822e-05	up
Solyc04g074830.1	0.333962	1.81034	2.01608	0.994586	1.60487	23.5765	0.0128513	up	Solyc11g072470.2	0.332084	0.636388	0.488376	1.30872	0.894392	1.8307	2.54501e-09	up
Solyc11g018775.1	3.06553	2.98363	15.4213	3.65731	13.0583	102.641	0.00325792	up	Solyc03g098680.3	0.036363	0.056456	0.26244	2.02651	1.05503	3.31881	5.65446e-12	up
Solyc08g016550.3	1.20405	0.778882	1.43026	2.7294	2.2918	2.76787	0.0290339	up	Solyc01g107390.3	0.243102	0.279644	1.17299	6.47814	3.14267	9.26692	5.46708e-10	up
Solyc06g063180.2	6.97611	8.08854	8.41816	8.39792	10.5325	30.265	0.0066776	up	Solyc03g115060.3	1.37359	1.20277	1.59254	6.09885	4.68671	8.54604	2.15443e-17	up
Solyc11g073110.2	0.442394	0.689827	1.50711	0.55101	1.06527	12.6181	0.0309366	up	Solyc04g025530.3	2.62716	2.23147	6.11659	7.60792	8.08872	10.147	1.41569e-09	up
Solyc06g053550.3	0.615542	0.568429	0.384226	1.47701	1.44495	0.972219	0.0825282	up	Solyc06g065010.3	1.4233	3.38597	2.96661	7.11996	2.50814	6.79577	4.15184e-07	up
Solyc03g112030.2	0.589927	0.32349	1.15975	1.5663	2.27856	1.6438	0.000894476	up	Solyc03g119980.3	2.31606	3.25353	1.83684	8.81309	2.16563	6.93795	1.61582e-06	up
Solyc07g032670.2	0.587491	0.443657	0.405626	1.45389	0.82502	1.29999	9.03872e-05	up	Solyc03g082920.3	28.4151	32.8343	33.1183	81.7357	41.575	82.0537	2.77052e-09	up
Solyc10g055760.2	2.66439	5.33484	11.4463	4.97225	5.3797	91.0148	0.0115515	up	Solyc10g078550.3	85.7401	60.6267	106.258	287.258	230.646	276.007	2.01568e-18	up
Solyc03g114910.3	0.22009	0.267713	0.385638	0.496552	0.563693	0.878497	0.0235079	up	Solyc03g097750.3	3.61586	2.63573	1.80644	7.94273	6.58773	6.55938	5.02482e-09	up
Solyc03g096190.2	0.074991	0.185181	0.040583	0.266679	0.298157	0.307514	0.0664539	up	Solyc05g008220.3	0.911332	2.27211	6.81334	9.81983	6.16472	15.8499	1.95637e-05	up
Solyc12g009925.1	12.4205	10.8204	7.25034	38.8264	24.7364	8.95427	9.30823e-08	up	Solyc09g089510.3	0.205531	0.394757	0.264973	8.4951	2.05009	5.25408	1.54491e-13	up
Solyc07g056600.1	0.330959	1.90271	1.00023	0.901753	3.34832	10.8109	0.0106285	up	Solyc10g050880.1	0.556594	1.96804	3.71822	4.25037	2.60438	13.9375	9.52601e-05	up
Solyc03g112970.1	1.58052	3.39423	3.87662	3.52962	4.30759	19.8163	0.0566058	up	Solyc05g053960.3	0.930734	2.3695	0.920555	11.357	0.751931	10.6099	1.87367e-05	up
Solyc05g054820.1	0.18915	0.163355	0.286729	0.554562	0.497813	0.526874	0.132411	up	Solyc10g083690.3	9.79365	7.45674	9.80194	63.6097	25.6263	51.9326	3.22325e-13	up
Solyc06g051800.3	0.578426	0.825475	0.884547	1.98954	2.72829	0.972619	0.0129942	up	Solyc04g016000.3	0.970242	1.52136	2.27346	13.1141	6.97417	11.7476	5.23007e-10	up
Solyc04g057830.1	1.30674	3.16776	2.17055	2.92791	3.9154	13.1676	0.077493	up	Solyc09g065890.3	9.78091	8.71415	10.3205	36.7028	14.1087	26.675	2.97573e-08	up
Solyc02g080050.1	0.818333	0.880459	1.82085	1.53493	3.14786	5.72371	0.0194589	up	Solyc03g121270.3	47.1849	45.7361	44.8154	103.473	78.5293	100.126	1.13759e-09	up
Solyc09g064480.1	8.56348	9.6185	10.4162	17.7484	10.4493	31.8566	0.0297076	up	Solyc02g070110.1	0.458909	0.336917	0.806977	9.76239	2.49886	10.1803	1.77058e-14	up
Solyc02g083700.3	0.238925	0.120722	0	0.549755	0.496691	0.606908	9.55389e-07	up	Solyc02g092870.2	0.570279	0.456076	0.459837	1.34426	0.903611	1.79726	6.21975e-08	up
Solyc04g017720.3	0.87786	1.36385	0.056981	3.8954	0.727565	6.69526	0.000114948	up	Solyc02g083880.3	5.95395	2.3131	6.24993	32.9758	14.5871	31.5249	3.06412e-09	up
Solyc04g072920.3	0.070405	0.333477	0.38251	0.62285	0.330437	2.05023	0.335542	up	Solyc02g078650.3	0.415813	0.198425	0.688603	6.88845	1.62458	6.83612	2.05579e-11	up
Solyc06g053640.1	0.395317	2.10499	2.22759	1.78307	3.11689	13.8651	0.067792	up	Solyc08g074260.3	0	0.406417	0.108053	2.53923	0.395091	2.8406	1.13601e-05	up
Solyc02g062800.2	1.70901	0.818592	0.601049	1.76755	1.28903	6.85926	0.0973551	up	Solyc07g052370.3	1.79107	4.92376	11.0697	26.3002	12.5508	46.0363	1.30457e-06	up
Solyc02g032950.3	21.905	30.3314	27.6496	28.4093	34.3614	98.4572	0.11571	up	Solyc10g078495.1	0.641542	1.56313	0.511706	6.19266	1.95983	6.79642	3.81503e-08	up
Solyc05g009010.1	9.20206	16.1887	17.195	11.298	19.9362	90.8367	0.0559136	up	Solyc11g011240.1	0.169706	0.205792	0.057465	1.33385	0.206651	1.99561	1.29665e-05	up
Solyc03g007030.3	13.9184	10.5179	2.37425	24.3663	14.7072	28.6488	3.47423e-13	up	Solyc01g096730.2	1.21926	0.544288	0.934263	3.54482	2.42187	2.10906	1.38444e-08	up
Solyc04g082120.3	1.03274	0.919273	1.17273	1.69972	2.94014	1.67002	0.0314967	up	Solyc03g019690.1	9.97524	4.7974	8.51362	23.6103	16.8558	27.8399	2.71434e-30	up
Solyc11g005700.1	1.9114	2.50915	2.61717	3.15753	3.77989	8.6672	0.0293359	up	Solyc07g064870.3	0.220023	0.193141	0.839658	1.45554	0.52424	1.65479	0.000474873	up
Solyc06g076300.3	0.58885	1.37883	1.13215	1.22728	1.41518	6.51194	0.00339702	up	Solyc03g097840.3	4.83052	6.78334	7.67943	15.7187	8.06354	16.0258	6.41267e-06	up
Solyc11g011330.2	0.631528	0.698577	0.861774	2.17442	1.12421	1.73594	0.0277962	up	Solyc05g053610.2	0.068211	0.105746	0.147395	1.19174	0.284651	1.04411	1.09444e-09	up
Solyc02g080890.3	2.6266	6.642	7.65075	5.03645	9.7579	30.1501	0.0360811	up	Solyc08g080090.3	3.81046	3.12491	4.48408	8.36781	6.93305	8.82627	1.29045e-08	up
Solyc08g022240.1	0.571934	1.27551	0.901054	2.33598	1.02596	3.8685	0.0962611	up	Solyc07g005380.3	0.24592	0.877571	0.908244	4.50861	1.00949	5.87455	5.36573e-06	up
Solyc05g050240.3	0.929078	0.932095	0.751564	2.08009	1.26622	2.84361	2.59879e-06	up	Solyc12g099730.2	2.74197	4.16782	6.76539	18.2566	8.25156	20.8772	2.34486e-10	up
Solyc02g085010.1	5.70561	40.4971	24.0685	14.295	37.0833	257.422	0.0873061	up	Solyc04g082590.3	0.515299	0.2825	0.71708	1.80845	1.829	3.48332	1.17755e-09	up
Solyc04g006950.3	2.72157	1.17278	0.89891	3.12437	4.9844	4.21934	0.00722708	up	Solyc04g064763.1	0.132155	0.218056	0.09714	0.766031	1.61101	0.648386	4.92819e-10	up
Solyc09g015770.3	19.8206	18.7578	28.2494	23.7627	17.5565	154.594	0.00186992	up	Solyc12g100270.2	6.76927	7.67706	9.08749	20.7344	15.9114	28.035	1.87942e-12	up
Solyc06g035610.3	2.61965	5.03763	5.97343	3.33424	4.89369	37.7744	0.0613334	up	Solyc09g091000.3	17.9851	14.9933	27.2635	64.9388	45.5018	61.3167	4.92954e-06	up
Solyc05g010060.3	0.630676	0.20199	0.801368	1.22126	1.18185	1.73405	4.71491e-06	up	Solyc01g109720.3	1.11629	1.8877	3.15097	5.62979	4.25892	7.53268	1.11117e-06	up
Solyc01g107800.3	1.08412	0.913879	1.26658	1.90867	1.36984	5.58391	0.0107163	up	Solyc07g056390.3	3.71224	3.21503	5.79669	10.4254	5.67123	10.8284	1.42101e-05	up
Solyc03g043700.3	0.659239	1.15005	1.12616	0.887298	0.788076	10.3072	0.0444829	up	Solyc01g091350.3	2.65373	2.0945	2.46048	6.67797	5.04036	6.07694	2.02541e-09	up
Solyc06g082440.1	0.411892	2.67035	2.65301	1.35926	2.73109	23.3071	0.0477379	up	Solyc05g052890.3	0.911717	1.09242	1.46476	5.50651	2.61892	4.98158	1.0297e-08	up
Solyc11g011210.2	0.443003	0.58112	0.927711	1.36831	1.39145	1.99615	0.0197667	up	Solyc06g008100.3	0.635135	1.06536	1.46873	2.33941	1.57693	4.08325	0.000169882	up
Solyc12g005450.1	0.085301	4.77135	3.42907	5.39843	5.30892	35.7539	0.101066	up	Solyc04g083140.2	0.340024	0.296949	0.778446	2.32119	2.44893	4.88685	4.91741e-11	up
Solyc02g077060.2	0.096488	3.3467	3.07036	1.92611	1.42987	56.7357	0.0180831	up	Solyc05g056170.3	0.687912	0.698772	0.884791	3.18906	1.8122	4.46582	2.10222e-08	up
Solyc02g079570.3	12.9157	14.9314	21.0341	14.1368	18.7341	93.9799	0.0512451	up	Solyc04g071600.3	0.981307	0.74093	1.25566	5.76302	5.06921	9.89312	6.71533e-08	up
Solyc01g109120.3	0.278837	0.495195	0.333649	0.251262	0.274296	5.42987	0.0471327	up	Solyc06g061215.1	0.7257	0.431946	6.31267	40.4828	27.8475	72.0452	3.39019e-12	up
Solyc10g045420.2	5.85915	8.51815	10.5462	6.29889	9.64173	56.2147	0.142651	up	Solyc07g056510.3	0.792523	0.644592	1.01028	4.79193	2.74491	7.85107	1.52486e-08	up
Solyc08g075570.3	0.555971	0.816252	0.470291	0.850508	1.82977	1.44512	9.79326e-05	up	Solyc05g007150.3	2.00357	2.93969	2.95556	8.76432	4.964	11.3759	1.35577e-09	up
Solyc11g045465.1	0.444702	1.39773	1.05967	3.03252	1.55192	2.91686	0.0450629	up	Solyc02g071520.3	1.64127	1.84998	2.62073	4.37363	3.85499	5.42958	1.22465e-08	up
Solyc03g123370.3	29.8006	32.0849	38.0479	34.4297	41.0942	126.665	0.0899815	up	Solyc07g056080.1	4.12179	4.62096	12.8519	15.8928	11.7684	25.0824	9.76999e-10	up
Solyc07g043460.3	1.32806	1.5174	0.624905	2.94967	1.62502	2.97796	1.58346e-07	up	Solyc09g090990.2	19.2108	10.2848	35.7156	83.9088	49.8722	91.1061	1.11586e-05	up
Solyc08g079590.2	2.68545	5.03314	4.56711	4.54923	6.3541	18.035	0.011511	up	Solyc07g052120.3	3.0542	4.48166	1.70652	7.9348	4.04298	7.85916	6.96765e-09	up
Solyc01g014320.3	3.66727	2.05152	2.18088	6.3301	4.17444	5.4917	3.14258e-09	up	Solyc06g076170.3	0.262592	0.671687	0.868764	1.8566	0.392189	2.30647	0.00155034	up
Solyc02g067930.3	2.10232	1.93138	2.08075	2.111	1.96601	12.3407	0.0324338	up	Solyc08g006740.3	1.14199	2.11509	3.1659	10.5661	4.70475	8.87355	9.2628e-06	up
Solyc07g063940.2	4.73954	5.3922	5.06736	6.07287	6.02079	19.0365	0.0698462	up	Solyc02g077520.3	0.732645	0.26129	0.271706	1.61413	0.43366	1.48429	0.00284154	up
Solyc11g018777.1	3.43796	8.75933	17.682	4.14453	15.5928	112.582	0.0411767	up	Solyc02g077290.2	0.390946	0.150632	0.656644	0.950619	0.94585	1.25827	2.48888e-07	up
Solyc12g094640.2	176.434	108.989	29.36	268.72	181.067	248.544	1.35328e-24	up	Solyc02g092860.3	1.0977	1.04408	1.78371	3.4889	2.57634	2.81419	7.52185e-06	up
Solyc03g006610.3	3.49835	4.10314	3.85686	5.99235	4.13805	12.9552	0.15332	up	Solyc03g098740.1	5.30305	7.246	9.97955	40.8463	32.5414	45.3422	7.6344e-11	up
Solyc01g098570.2	0.41466	0.441007	1.03043	1.86838	0.757273	2.48042	0.000746047	up	Solyc04g078340.3	1.18242	1.50408	1.88514	4.89718	3.16829	1.97537	8.82626e-11	up
Solyc02g062550.3	0.606621	2.64446	1.83387	1.26134	2.18558	16.5743	0.0574572	up	Solyc12g098910.2	2.53019	1.79464	2.90485	5.44773	6.4309	5.4632	2.3843e-07	up
Solyc02g020890.3	3.29531	3.49513	4.15229	3.42383	4.53906	17.9434	0.108037	up	Solyc02g072120.3	0.717466	0.382956	0.41089	1.75942	0.624791	1.42762	2.44229e-08	up
Solyc04g079350.1	7.54708	16.308	11.3327	16.3247	14.4103	41.0237	0.0909219	up	Solyc09g074350.1	0.102528	1.07236	0.353756	2.73212	2.09238	2.72783	2.76898e-05	up
Solyc04g083160.2	0.185952	0.542001	0.459531	1.05978	1.21139	0.621596	0.0543044	up	Solyc05g005950.3	2.03455	1.85828	0.844504	6.19439	2.16502	3.47595	2.54288e-10	up
Solyc10g085880.1	0.438596	0.47115	1.95794	2.14713	2.55604	3.31982	4.82945e-05	up	Solyc01g008690.3	0.085532	0.068519	0.032832	0.705865	0.294262	1.22286	3.78804e-05	up
Solyc09g097960.3	0.079025	0.885213	1.74445	3.39485	2.79303	3.54608	0.0143056	up	Solyc10g076250.2	67.7295	24.4963	59.5674	224.926	228.721	255.643	3.4148e-20	up
Solyc02g077040.4	6.12837	8.07132	17.3985	14.6376	13.0281	42.4382	0.00217603	up	Solyc08g067610.3	2.70652	2.26871	3.98387	6.93566	3.9079	9.12009	5.47788e-05	up
Solyc01g107290.3	10.8577	12.4311	13.3835	10.7066	12.6278	70.7317	0.0302528	up	Solyc10g008700.2	0.425863	0.143425	0.069986	1.37866	0.716659	0.598219	0.000585988	up
Solyc01g067290.2	3.33103	1.32264	4.02537	5.5322	4.49304	8.09281	0.753839	up	Solyc01g090210.3	0.34561	0.805563	0.390446	1.38333	1.14377	1.93912	9.81512e-06	up
Solyc11g010390.1	9.30668	20.0134	13.0866	20.026	19.2238	47.2578	0.0450041	up	Solyc08g080650.3	563.4	509.958	372.127	1521.12	610.758	1168.48	9.85991e-05	up
Solyc09g089860.3	1.16565	1.55998	2.06806	3.43456	2.52985	3.96119	8.71766e-07	up	Solyc02g082910.3	0.184084	0.128556	0.129278	0.646236	0.294301	0.638683	1.19905e-05	up
Solyc01g005160.3	0.132055	0.83792	0.596118	0.050084	0.655268	12.1116	0.104642	up	Solyc08g067630.3	19.4622	14.458	31.0349	75.6292	67.2064	126.477	3.75016e-16	up
Solyc02g077120.3	0.637558	0.781132	0.574632	2.16937	0.844075	1.70463	0.0311166	up	Solyc07g008280.3	1.78905	2.5157	2.29786	6.2788	3.93468	5.94543	4.22499e-06	up
Solyc04g008370.2	0.18075	0.320173	0.266858	0.708517	0.326533	0.870491	0.00539311	up	Solyc04g072800.3	0.019067	0.175008	0.09695	0.784997	0.238722	0.542915	2.61227e-07	up
Solyc09g072820.3	0.75408	0.280774	0.87301	1.14675	0.783744	2.46421	0.0289148	up	Solyc08g078180.1	2.20824	2.30695	3.01349	6.52695	4.20379	8.58219	3.0322e-06	up
Solyc10g076540.1	4.50019	5.155	7.70879	12.2306	8.44693	17.5063	2.72116e-05	up	Solyc03g118000.1	0.937371	1.96692	3.51183	3.24291	2.76545	7.29993	0.00316404	up
Solyc11g073080.2	0.266201	0.820887	0.451165	1.12339	0.740242	2.21124	0.127463	up	Solyc01g096430.3	3.25553	6.22512	3.49054	7.93871	8.36483	10.565	1.62834e-05	up
Solyc08g078090.1	0.736832	2.82098	2.15738	2.46431	2.47081	11.2632	0.0850584	up	Solyc06g051190.2	0.327397	0.149631	0.107301	0.878338	0.568856	0.974408	9.09466e-07	up
Solyc02g080010.2	1.76637	1.94157	4.06181	2.78585	3.62411	11.7404	0.0180578	up	Solyc03g020010.1	123.569	71.7105	152.256	539.58	347.867	544.598	3.35646e-15	up
Solyc08g014010.3	0.432224	0.211894	0.167465	0.703325	0.762662	0.513084	0.0608559	up	Solyc11g044840.2	0.035593	0.203208	0.41247	1.70287	0.390533	1.82768	0.000186079	up
Solyc11g007420.1	4.0543	3.85657	3.93772	6.07267	6.6818	12.3299	0.00215321	up	Solyc03g043880.3	2.99762	0.794885	1.63147	9.62065	7.89009	10.7525	3.68352e-13	up
Solyc06g005170.3	30.2059	52.531	62.2303	35.4494	56.5134	299.467	0.134417	up	Solyc04g072280.3	0.769139	0.626929	0.994509	5.29253	1.54729	9.73851	3.12606e-06	up
Solyc02g069910.2	3.83728	6.2975	4.80352	6.80181	4.18921	34.7273	0.00714932	up	Solyc01g107080.3	3.79799	3.05667	2.4462	10.3466	6.54409	10.4992	6.80312e-17	up
Solyc04g024780.1	0.21979	1.16709	0.759952	1.01234	1.14192	4.9874	0.120161	up	Solyc11g006910.2	0.361566	0.446333	0.758667	2.38281	1.72027	1.73825	0.000591028	up
Solyc02g080860.2	0.006529	0.120795	0.118654	0.017959	0.192985	1.61332	0.276658	up	Solyc02g078890.1	1.78249	4.35831	4.66026	10.197	6.95299	7.92197	2.15329e-05	up
Solyc06g074670.3	7.7804	8.97541	10.014	6.93932	7.57956	62.7827	0.164194	up	Solyc08g068730.1	31.4019	34.1356	80.8431	141.866	81.0554	152.616	7.12409e-09	up
Solyc10g085050.2	0.702682	1.1134	1.03865	1.36174	1.03773	3.75004	0.0123969	up	Solyc10g078220.2	11.4798	12.7469	16.8981	33.0011	24.1919	33.0964	5.05349e-06	up
Solyc01g100010.3	7.92431	17.4765	16.4114	13.2261	15.0877	71.7249	0.184767	up	Solyc07g039570.3	0.418682	0.293324	0.553668	0.771333	0.609211	1.39897	0.00583621	up
Solyc03g005570.3	4.06816	27.9245	20.3773	7.92576	17.4511	213.561	0.0355962	up	Solyc07g063850.3	0.746811	0.194713	0.320571	2.09339	1.61278	0.48493	0.000639548	up
Solyc01g089890.3	0.6752	1.32519	3.11036	2.66719	2.36511	10.6217	0.0340072	up	Solyc10g084600.2	1.6135	0.806737	2.06921	3.585	1.84328	4.07629	0.000960976	up
Solyc03g115930.2	0.492109	1.06951	1.56254	1.4411	2.28049	4.69489	0.00297615	up	Solyc09g090970.3	42.8607	21.761	53.7697	130.008	95.518	129.522	3.42615e-07	up
Solyc01g107300.3	4.98256	5.16532	7.88164	5.8109	7.73929	23.4873	0.206781	up	Solyc06g072030.1	7.29324	6.94094	17.1517	9.6604	26.0803	30.1292	0.0190934	up
Solyc03g114600.3	1.62291	2.46575	2.44373	2.00329	2.3788	11.3121	0.17902	up	Solyc12g016070.1	0.33827	1.10536	1.91583	3.05178	1.57462	3.93406	0.0191245	up
Solyc08g066320.3	0.213187	0.455523	0.564253	0.164172	0.331012	5.47504	0.00595966	up	Solyc08g062920.3	0.785165	0.244771	0.372928	1.13535	1.72633	0.919454	0.00353874	up
Solyc09g008660.3	0.383029	0.798676	0.813511	1.22064	0.957663	2.52625	0.0871851	up	Solyc09g013150.3	0.972026	1.08989	1.50917	3.84507	2.82394	4.77156	2.56453e-11	up
Solyc05g005980.3	0.915074	0.705008	0.062403	1.78036	1.47018	1.88607	5.7786e-10	up	Solyc02g092120.3	0.568644	1.22929	0.975756	6.43116	3.70958	6.83311	1.91864e-09	up
Solyc07g052960.2	0.323105	0.428721	0.271572	1.1502	0.75134	0.501056	0.000178008	up	Solyc11g007980.2	0.769917	0.451421	0.310154	1.85526	0.515096	2.09287	0.0131427	up
Solyc05g008980.2	2.14764	2.1637	3.24377	2.8756	2.56607	12.2801	0.00124881	up	Solyc08g005540.2	0.814931	0.908656	1.47795	2.09432	2.0627	2.50025	0.00315681	up
Solyc12g007050.1	9.51736	59.3843	57.2915	40.1538	57.4139	299.112	0.0698388	up	Solyc09g007030.3	0.44667	0.208615	0.549148	0.921151	0.687495	0.834165	0.0150351	up
Solyc11g011980.3	0.386146	0.27543	0.421596	1.40382	0.427761	0.696104	2.90566e-15	up	Solyc06g082900.3	1.98475	1.51504	1.75619	1.65732	2.10836	13.1282	0.0170921	up
Solyc02g070340.3	3.87331	2.27625	0.616123	3.31432	4.02237	8.84913	0.00688005	up	Solyc04g016430.3	0.452431	0.205144	0.274101	1.28618	1.32721	1.10058	4.70636e-07	up
Solyc10g086710.2	0.700449	1.16485	1.46099	1.91183	1.06375	6.1995	0.0862422	up	Solyc06g011350.3	2.3504	0.510048	1.95987	2.61296	3.23713	3.93081	0.00202841	up
Solyc02g071145.1	47.1491	8.29958	8.03984	48.1106	46.8387	58.1739	0.00741872	up	Solyc09g075870.2	0.271036	0.279665	0.394036	0.907221	0.828063	1.07753	0.00128463	up
Solyc06g074550.2	1.3353	1.91689	1.59023	1.81807	2.20931	7.6598	0.0950744	up	Solyc04g072210.3	1.67597	0.87815	5.20873	8.98469	3.47987	8.50698	0.0529072	up
Solyc12g062800.1	6.76579	5.87197	2.73028	17.9193	5.80251	14.1507	2.64502e-08	up	Solyc02g086300.3	2.24268	3.09814	13.7049	17.3103	14.1469	23.472	8.04389e-07	up
Solyc09g066350.1	1.25565	1.98761	0.558737	2.36443	2.62192	4.27503	0.230974	up
Solyc11g072140.2	0.042847	0.179318	0.304802	0.174876	0.223885	1.76321	0.0447542	up
Solyc10g008350.3	9.49091	20.4771	18.314	20.0047	15.0367	74.9368	0.075391	up
Solyc01g067120.3	1.12833	3.24383	2.39929	3.21124	3.10161	10.3515	0.0398698	up
Solyc08g062360.3	6.23237	11.9219	10.7523	7.82585	10.9273	50.5258	0.0743599	up
Solyc03g033770.1	0.973035	5.25138	6.28046	2.8402	3.04993	52.8441	0.0160583	up
Solyc06g049020.1	34.9319	147.915	121.211	98.8061	121.688	559.18	0.0253476	up
Solyc07g056190.3	0.608751	6.97428	6.73524	1.36346	3.26998	82.5346	0.0708914	up
Solyc11g068620.2	0.084077	0.540905	1.30278	0.75265	0.91965	6.78849	0.00514164	up
Solyc04g074680.1	0.371673	8.4758	7.24738	3.91832	7.3832	66.5356	0.023656	up
Solyc03g093120.4	0.06668	0.763635	0.873591	0.173641	0.235205	11.7517	0.0127897	up
Solyc11g010670.1	3.63593	17.1652	15.2538	12.7995	19.3846	66.2095	0.0060711	up
Solyc03g093130.3	0.058249	1.13066	1.13775	0.19724	0.435206	16.836	0.0150486	up
Solyc05g052130.3	0.604987	0.884972	0.720295	1.78307	0.948661	1.80083	0.00382577	up
Solyc02g086210.3	1.34515	1.48749	1.38576	1.06586	1.50405	7.10999	0.0073555	up
Solyc08g068640.4	0.036127	0.841725	0.543689	0.103411	0.865043	8.15022	0.0716845	up
Solyc09g008370.1	0.343313	0.556593	0.246719	0.756016	1.39014	0.516315	0.00012979	up
Solyc08g068690.1	25.4683	127.273	85.1648	60.5328	105.766	480.249	0.0765029	up
Solyc04g079470.3	0.735844	0.939946	1.92637	1.5234	2.2062	4.26881	0.0118475	up
Solyc12g096920.1	0.240764	0.316852	0.341635	0.601443	0.532967	0.666289	0.0849409	up
Solyc10g080010.2	2.36569	6.94382	8.09439	2.97203	6.18897	46.568	0.0266816	up
Solyc09g090360.3	0.337452	0.083031	0.071127	0.298046	0.071501	1.74468	0.000827423	up
Solyc03g113540.3	0.362897	0.339656	0.560295	0.788345	0.906836	0.867289	0.0584636	up
Solyc09g091700.3	4.04626	2.55909	1.00305	6.36038	4.07247	5.65583	3.66185e-17	up
Solyc04g008100.2	0.234006	4.07324	4.45067	0.429831	3.69819	50.7595	0.0779773	up
Solyc04g015360.3	1.01254	2.95153	6.62179	1.38575	2.30013	44.3659	0.0454054	up
Solyc02g080200.3	0.625739	0.331353	0.703418	1.31935	1.73635	0.561679	0.0146558	up
Solyc03g078370.1	1.4583	2.26673	3.1107	2.21334	2.9881	9.47145	0.0106823	up
Solyc08g080620.1	3.7533	2.62081	2.59659	5.32252	3.16622	10.2674	0.000444924	up
Solyc05g055745.1	1.46875	0.526629	0.76804	2.95683	1.08061	2.68592	3.58068e-05	up
Solyc01g098730.2	16.6713	33.5851	26.6525	22.1886	29.1856	108.409	0.287263	up
Solyc03g119640.3	1.32594	1.35194	1.2266	1.47057	1.21391	6.43669	0.000596641	up
Solyc09g057950.3	0.475567	0.866335	0.714057	1.01942	0.753553	2.44034	0.0196107	up
Solyc10g050770.1	3.30462	4.15672	2.53864	7.68145	5.2934	8.15673	0.0070176	up
Solyc08g081550.3	2.47968	4.82862	5.82987	4.76621	5.46129	19.1788	0.0622952	up
Solyc12g097000.2	3.39071	3.34531	2.53212	4.32262	2.98509	12.5716	0.00411376	up
Solyc03g083680.1	3.49483	24.6854	9.57998	7.624	16.0487	105.36	0.18804	up
Solyc11g007730.2	0.711687	0.5427	0.382091	1.6639	1.12646	0.687799	0.0448636	up
Solyc01g112220.3	7.57045	9.22557	12.1262	7.22354	11.4915	41.5659	0.070882	up
Solyc06g063110.2	1.85014	4.41901	3.65265	2.16168	3.17044	23.9158	0.184308	up
Solyc04g011550.2	13.1275	4.0628	3.49115	3.9372	17.4606	32.036	0.197101	up
Solyc02g090400.3	1.95982	2.8536	3.55732	2.35984	3.28858	13.8471	0.0501704	up
Solyc06g076220.3	0.824372	1.42575	1.11375	1.60336	1.13862	5.0899	3.88378e-06	up
Solyc02g093580.3	0.462079	0.634597	1.18134	1.40408	2.70284	0.959877	0.0918703	up
Solyc12g017480.2	1.55208	2.67241	1.89739	1.95219	3.85415	7.48144	3.01939e-05	up
Solyc09g014990.3	9.07925	48.3127	46.5853	15.3112	35.7062	298.091	0.185506	up
Solyc05g005150.1	7.63687	51.4763	23.5651	17.1975	27.721	213.408	0.142255	up
Solyc08g081540.3	0.255372	0.912152	0.681514	0.904885	1.22484	2.00389	0.0909742	up
Solyc07g049670.3	3.37387	0.182288	0.250107	6.7501	0.251275	12.6628	0.215166	up
Solyc08g062330.3	4.11379	4.5734	3.9171	3.80875	3.80507	20.0784	0.0397615	up
Solyc05g056060.3	0.519319	1.27128	1.70131	0.706567	1.61294	7.78272	0.189739	up
Solyc05g006830.3	0.550662	0.514121	0.250805	0.809727	0.667583	1.2544	0.117439	up
Solyc01g008497.1	0.561065	0.851811	1.0528	0.877371	0.995035	3.1824	0.0160543	up
Solyc08g082100.3	6.64535	10.179	9.98344	5.98583	8.69857	45.7219	0.17134	up
Solyc12g056360.1	2.90673	6.27358	6.33706	4.75785	7.64559	20.5579	0.00270329	up
Solyc08g068770.2	23.5947	117.272	82.5329	40.8317	74.5703	535.763	0.137786	up
Solyc03g123670.3	1.0408	5.11606	3.79145	1.37036	4.4566	25.0449	0.254831	up
Solyc03g114710.3	1.97574	5.72926	5.96617	3.6771	4.22162	26.9755	0.255133	up
Solyc11g066940.2	0.221083	0.242564	0.280046	0.680214	0.32886	0.54293	0.229787	up
Solyc03g123620.4	1.76848	4.04506	3.61267	1.58513	2.17073	24.5979	0.0395052	up
Solyc03g026370.1	1.50891	4.02639	4.66532	4.30028	6.12803	12.4218	0.113674	up
Solyc02g089860.1	0.653988	0.97037	1.28485	1.42151	1.46878	3.23316	0.0090294	up
Solyc07g055670.1	2.91943	5.05386	4.78456	3.69905	3.18594	26.4217	0.102164	up
Solyc06g076020.3	7.85868	16.9538	12.8501	6.25339	9.37134	87.9153	0.0957856	up
Solyc04g054690.3	3.52626	18.4699	22.8024	4.25779	14.4159	145.379	0.0335675	up
Solyc05g043350.3	0	0	0.536301	3.90011	0.568371	0.262532	0.0842889	up
Solyc01g106390.3	4.20996	18.1051	20.6151	6.95449	10.3442	120.558	0.173634	up
Solyc01g094237.1	0.123443	0.31933	0.05888	0.540089	0.468533	0.215027	0.146756	up
Solyc01g073890.3	0.90705	2.71236	2.60058	0.781882	2.14418	15.5635	0.244649	up
Solyc12g055710.1	0.892883	7.65959	3.76359	1.25917	3.08342	46.8966	0.0790078	up
Solyc12g008350.2	0.201529	0.959396	1.39069	1.27563	0.935736	5.16995	0.161569	up
Solyc09g018020.3	0.471119	0.384162	0.523112	1.94324	0.324644	1.00328	5.54054e-16	up
Solyc01g103945.1	1.23362	13.0675	1.4528	13.4222	10.6919	20.9899	0.0665145	up
Solyc04g081960.1	0.994923	2.20826	0.765538	2.38496	1.82797	4.27979	0.0231252	up
Solyc05g016310.1	1.39886	5.70174	4.52307	3.08105	5.76938	17.4444	0.0951016	up
Solyc08g006320.3	40.7546	114.041	83.9086	62.9608	69.5078	404.996	0.196739	up
Solyc11g020230.1	2.50064	11.4066	10.7989	2.24518	5.77762	81.6296	0.108261	up
Solyc01g107830.3	0.234672	0.51385	0.276299	0.885563	0.564308	0.660483	0.0586848	up
Solyc06g066630.1	1.08454	1.89833	1.19404	1.59554	1.59383	6.05196	0.122463	up
Solyc07g053140.3	0.58799	0.831142	0.578882	0.838954	1.021	2.23018	0.00585516	up
Solyc07g056210.3	2.06508	1.69521	8.50618	6.56378	8.50014	11.9896	2.22093e-10	up
Solyc03g093110.3	0.123386	1.04872	1.20657	0.071512	0.282918	13.7482	0.0805114	up
Solyc11g012240.1	0.291355	0.778836	0.449228	1.14246	0.644211	1.3947	0.0255672	up
Solyc01g087990.3	1.23124	6.76749	5.14176	1.1718	2.92885	43.5356	0.144519	up
Solyc04g007880.3	6.60986	12.6614	15.8675	7.0186	10.093	65.2121	0.0812129	up
Solyc04g077310.3	0.146278	1.65717	0.910542	2.56394	0.359531	5.6665	0.0776052	up
Solyc06g062420.3	1.1237	1.96574	6.26654	3.50648	5.6055	13.5255	3.14139e-08	up
Solyc05g056380.3	0.582635	0.854733	2.16927	1.05946	1.45771	6.99424	0.159117	up
Solyc02g094010.2	0.341983	3.19607	2.05986	0.13429	1.24877	25.9561	0.0646057	up
Solyc08g081230.1	13.2421	46.999	37.4835	18.9726	34.4775	173.165	0.218179	up
Solyc02g069250.3	0.580351	0.757248	1.85784	2.10819	1.32228	3.09382	0.300632	up
Solyc02g090360.3	2.01349	2.86182	3.72177	1.48274	1.58432	20.6562	0.0699366	up
Solyc04g005040.1	2.54791	19.8586	12.5601	3.44031	9.45332	106.056	0.178412	up
Solyc01g007000.3	0.151574	3.05696	1.93365	0.419108	2.03302	18.6333	0.360406	up
Solyc06g074620.3	1.16959	7.31513	6.15627	1.37276	4.67857	42.1366	0.246247	up
Solyc01g098790.2	0.567539	0.789839	1.14057	0.525003	0.497291	5.52087	0.185186	up
Solyc03g065200.3	1.69012	1.21912	0.277141	3.28174	0.892323	3.51557	1.60379e-08	up
Solyc08g008370.3	11.8159	43.3482	46.4273	16.8079	31.2486	205.301	0.0610657	up
Solyc10g076500.2	0.313362	0.651594	1.05543	0.357905	0.770264	3.97558	0.0561599	up
Solyc12g010940.1	0.276917	1.90165	1.62219	1.72891	2.43279	4.56838	0.180991	up
Solyc01g010060.2	0.523354	3.84653	1.64869	1.55009	3.7526	9.99574	0.0308392	up
Solyc01g091590.3	1.32521	0	0	3.49483	11.7774	0	0.105621	up
Solyc01g088160.3	0.607813	0.70548	0.86703	0.442282	0.634772	4.18474	0.286347	up
Solyc03g082520.1	2.25615	3.72089	5.99431	2.27057	5.46573	20.8791	0.0130745	up
Solyc12g005340.2	11.9559	38.5325	37.5112	12.6645	25.5972	176.36	0.197505	up
Solyc09g008670.3	0.022288	0.067006	0.133706	132.017	77.9209	86.8689	1.03615e-89	up
Solyc03g098790.3	0.120142	0.339017	0	531.714	322.102	591.777	7.54421e-50	up
Solyc09g089540.3	0	0	0	276.54	87.5201	232.594	3.09561e-73	up
Solyc03g098710.1	0.068614	0.253121	0.051959	817.271	280.389	391.179	3.19976e-46	up
Solyc09g084480.3	1.12382	0.683558	0.413288	1361.91	532.591	1335.3	2.69014e-84	up
Solyc03g098760.2	0.570914	0.541137	0.912041	1635.28	559.745	640.713	8.4646e-76	up
Solyc12g010025.1	0.613848	0.51109	0.133385	810.217	370.101	561.227	1.11819e-69	up
Solyc08g074630.2	0.231177	0.091227	0.055134	616.651	184.464	350.431	1.53373e-74	up
Solyc03g020060.3	0.153128	0.103541	0.084715	498.163	143.843	184.646	7.78267e-68	up
Solyc04g074770.2	1.98387	1.49259	2.35768	431.088	180.701	297.183	2.41518e-66	up
Solyc01g091170.3	0.661143	0.699217	0.311241	272.751	108.659	188.511	3.23668e-89	up
Solyc09g084450.3	0.077709	0.187714	0	315.797	91.3555	261.256	3.27032e-38	up
Solyc01g095960.3	0	0	0	31.414	17.5881	10.978	3.35137e-40	up
Solyc07g064600.3	2.50966	4.01209	2.84614	646.149	254.63	542.064	5.30159e-93	up
Solyc12g010030.2	0.214004	0.14433	0	493.532	160.535	636.544	9.49635e-54	up
Solyc03g020050.3	0.404635	1.99029	1.13518	933.389	560.169	519.357	1.75075e-66	up
Solyc02g067750.3	0.124422	0.400797	0.076299	352.899	127.59	201.838	4.89926e-63	up
Solyc12g010020.2	0.301098	0.800679	0.078759	953.008	335.118	1178.62	2.11062e-90	up
Solyc12g010980.2	1.05557	1.48921	0.917318	128.461	56.7868	64.6315	6.13858e-39	up
Solyc08g014000.3	0.196478	0.233068	0.491204	52.9548	24.1696	39.637	1.53577e-45	up
Solyc07g007250.3	1.30843	1.21456	0.325379	654.269	228.262	398.506	2.77582e-66	up
Solyc11g011030.2	1.89084	2.7474	2.22573	129.293	63.9789	121.062	4.96019e-84	up
Solyc08g074683.1	0.116276	0	0.07833	55.0369	18.7918	33.0333	3.28018e-55	up
Solyc09g014480.2	1.38623	1.49657	2.75479	281.304	121.485	109.721	3.17302e-41	up
Solyc01g006400.3	14.2274	15.6776	8.51994	1148.71	436.673	825.264	1.2538e-44	up
Solyc09g089520.3	0.284378	0	0	318.017	90.1271	240.755	1.22653e-36	up
Solyc07g045350.3	1.79993	2.57386	1.83835	66.2038	33.3451	38.8589	4.06713e-46	up
Solyc12g010960.2	0.46939	0.340035	1.0164	135.896	44.0838	71.5711	9.93343e-46	up
Solyc03g098720.3	0.618487	0.41178	0	1555.77	539.954	857.542	2.17013e-45	up
Solyc00g100880.3	0.054024	0.115936	0.113496	16.1903	7.91161	19.1492	3.88857e-20	up
Solyc00g187050.3	0	0.364351	0.106544	662.111	283.269	465.616	4.96523e-34	up
Solyc10g076660.2	0	0	0	9.00211	3.13251	4.54632	1.15282e-56	up
Solyc10g005320.3	0.030155	0.074957	0	8.61078	6.61379	5.30768	7.60078e-40	up
Solyc00g071180.3	0.282652	0.226227	0	1167.07	410.675	563.414	2.00077e-39	up
Solyc09g084490.3	1.00053	0.62742	0	877.994	324.515	752.914	3.39966e-47	up
Solyc05g054380.2	0.055466	0.136898	0.084005	16.5137	13.6964	7.29938	2.33969e-44	up
Solyc01g097240.3	3.20276	2.68429	5.38636	124.654	74.7504	72.5911	9.57264e-40	up
Solyc12g005640.2	0	0.150867	0	23.3954	11.5758	13.1911	4.41987e-54	up
Solyc12g019320.2	5.67586	5.24474	4.26067	61.2178	38.7657	43.6804	2.48789e-43	up
Solyc03g020070.3	0	0	0	45.2011	9.48526	13.2425	4.13412e-41	up
Solyc09g084470.3	5.05595	1.38855	0.453103	1363.55	650.754	1211.36	1.99608e-45	up
Solyc09g014590.3	0	0	0	9.683	3.96071	3.94876	1.21043e-29	up
Solyc08g074682.1	1.94299	6.50335	2.85755	252.027	100.325	121.612	5.29378e-20	up
Solyc07g056480.3	5.76465	8.31635	5.08946	120.145	49.5466	101.69	3.57337e-35	up
Solyc04g078370.3	0	0	0	4.72537	2.9436	1.32794	9.70696e-26	up
Solyc09g061840.3	4.5981	6.29398	5.5226	58.7106	30.6961	52.9914	2.36073e-31	up
Solyc08g036660.3	0	0	0	10.2983	3.35139	6.76129	1.52696e-36	up
Solyc01g105890.3	0.022113	0	0	1.54175	1.59694	1.43383	2.46946e-19	up
Solyc04g063210.3	2.34055	2.97173	1.76373	28.4766	15.3744	30.973	7.2173e-42	up
Solyc05g006220.3	0.700419	0.602365	0.367733	14.7757	7.78742	8.63888	3.8956e-40	up
Solyc04g079260.3	0	0	0	2.27483	1.9208	0.727804	7.77726e-41	up
Solyc09g011870.2	2.29399	5.04522	3.25999	47.4788	32.7888	81.3397	6.5323e-11	up
Solyc10g086500.1	2.95348	4.25045	2.89038	51.4797	26.38	32.0976	2.68002e-28	up
Solyc04g064880.3	5.00941	5.18457	3.9569	40.752	44.3768	26.9679	1.18939e-28	up
Solyc03g020080.3	0.069583	0	0	39.2666	6.76244	6.72529	2.94845e-35	up
Solyc02g071700.3	4.34636	3.23175	2.24037	73.8031	41.6963	23.5231	4.42087e-15	up
Solyc12g056480.2	0.175442	0.196531	0.078091	9.46315	2.45397	8.69791	2.16805e-25	up
Solyc12g005940.2	7.5301	10.2153	8.46401	104.149	56.0179	45.8183	3.15364e-21	up
Solyc01g091360.3	2.33446	2.92422	2.03146	22.2399	12.3734	22.7858	3.65551e-31	up
Solyc09g083440.3	32.7464	19.9867	2.42988	3343.83	1327.06	2815.89	8.98739e-40	up
Solyc10g086180.2	3.6104	3.9387	4.76097	21.5523	18.505	28.2049	1.68016e-18	up
Solyc12g049400.2	0.741524	0.716882	0.450276	11.2328	5.94154	5.61186	5.42654e-32	up
Solyc03g098780.2	36.625	22.4393	3.16457	2008.36	939.897	1902.41	7.99741e-39	up
Solyc03g096050.3	1.85939	1.49219	0.92865	14.773	10.3107	10.6513	2.11829e-43	up
Solyc12g096770.1	3.57218	1.9991	0.804367	60.3581	29.5736	32.3232	1.48025e-31	up
Solyc09g089505.1	10.5812	9.56044	0.295366	2347.33	1045.97	2276.84	4.11319e-30	up
Solyc10g055200.1	1.3296	2.87974	2.92491	34.3142	18.3825	41.0066	2.29745e-15	up
Solyc04g080820.2	1.31264	1.86958	2.0625	21.6431	8.33981	20.4902	2.48396e-14	up
Solyc02g085730.3	24.4852	25.736	19.2861	170.603	88.7392	106.638	1.85473e-20	up
Solyc07g006570.3	9.62855	12.4589	16.3543	93.4588	65.3587	52.4394	6.24148e-22	up
Solyc02g090350.3	0.194959	0.420288	0.293541	7.7631	2.49536	4.39796	2.53321e-22	up
Solyc03g122190.3	8.94874	11.9635	9.2216	54.6237	32.9597	55.4347	1.21287e-11	up
Solyc08g066880.3	0	0	0	1.643	3.85817	0.894649	1.63467e-21	up
Solyc06g065060.1	0.167993	0.21684	0.390413	4.72319	5.46108	2.57032	3.52851e-20	up
Solyc10g084320.2	9.40666	5.19819	9.35677	71.1958	40.0427	35.2296	1.9821e-15	up
Solyc07g008570.3	1.2992	1.32071	1.30014	8.41831	6.12813	7.69393	3.86996e-11	up
Solyc08g016270.2	0.146915	0.088296	0.162136	3.4475	1.11859	2.39957	4.75618e-17	up
Solyc01g080570.3	0.038276	0.035892	0	1.55767	1.44151	0.619592	1.22506e-18	up
Solyc01g080910.2	1.95034	2.16363	2.1452	20.4331	12.3839	9.48436	5.08124e-19	up
Solyc12g014430.2	2.26359	2.68415	1.34507	16.6972	11.6695	9.17852	8.13852e-19	up
Solyc02g090315.1	0.208729	0.07734	0.043752	4.22479	1.4059	3.76135	2.2971e-23	up
Solyc01g105450.3	0.557166	0.78106	0.174836	9.66303	6.22742	4.53048	1.16804e-08	up
Solyc07g020870.2	0.10739	0.122848	0.261677	2.72913	1.69201	2.13125	1.32378e-15	up
Solyc02g077420.3	11.7462	9.48838	5.22071	103.023	63.677	33.7595	2.05164e-17	up
Solyc01g096670.3	2.11937	2.81926	2.39486	16.1644	9.19248	11.6772	1.87217e-20	up
Solyc06g075510.3	1.47226	1.63752	0.869907	11.1392	5.5435	8.52779	5.84587e-29	up
Solyc07g049530.3	75.2917	142.66	130.386	477.174	428.508	534.464	2.87755e-12	up
Solyc08g006750.3	0.382742	0.157081	0.345844	4.43192	3.57599	2.36571	5.93646e-15	up
Solyc02g037495.1	4.1547	5.06323	5.10508	18.9488	23.8112	15.0837	5.48759e-16	up
Solyc06g082535.1	5.88446	6.12899	7.1077	37.9573	32.515	19.4155	4.68817e-15	up
Solyc12g049030.1	0.377528	0.799125	0.999691	8.72029	7.94989	5.07769	5.21972e-14	up
Solyc07g006560.3	22.4429	17.1756	27.1855	113.788	107.114	59.2761	5.2465e-18	up
Solyc11g008640.1	1.2069	0.897955	0.764693	14.8423	6.44632	11.6913	7.71475e-15	up
Solyc01g005440.3	77.6322	99.9964	93.2491	328.449	253.122	318.541	6.55666e-20	up
Solyc06g005940.3	50.5617	52.8777	51.5216	279.48	149.856	168.427	5.04898e-15	up
Solyc02g069110.3	1.23164	1.27373	1.27476	9.81713	6.18296	7.10101	5.78605e-29	up
Solyc10g008120.3	4.46989	6.04962	2.41569	58.5589	28.4328	17.9912	4.43295e-14	up
Solyc10g079640.2	0.157707	0.318204	0.40183	4.03254	2.59309	2.76076	1.7089e-12	up
Solyc07g007240.3	1.08082	1.31325	1.49582	13.7786	10.8509	7.57305	7.13688e-12	up
Solyc10g009290.1	2.38977	4.12289	2.68017	24.1836	15.9655	10.7578	1.09502e-18	up
Solyc10g076670.2	0	0	0	1.64156	2.34908	0.295854	7.88792e-20	up
Solyc03g013160.3	3.35158	2.75053	1.27325	22.1265	14.0288	11.4303	2.3953e-13	up
Solyc05g015850.3	4.39304	4.01393	3.35527	16.8329	16.006	20.5802	8.88166e-11	up
Solyc07g064650.2	1.03115	1.8658	1.37205	19.4991	7.47759	14.7339	1.0262e-13	up
Solyc12g100240.1	0.960031	0.969778	0.145474	9.45048	13.1886	11.3932	4.69032e-10	up
Solyc01g109710.3	21.9478	36.7022	32.326	100.494	84.755	129.783	8.73697e-13	up
Solyc05g005960.3	2.16487	2.38554	1.27004	15.6393	8.04444	7.72866	6.92681e-23	up
Solyc12g099260.2	7.64182	6.70577	6.17345	27.7195	18.3222	20.1803	8.25971e-15	up
Solyc09g007150.3	3.77913	5.12939	2.20237	24.9362	13.5771	21.9802	2.37078e-20	up
Solyc02g093270.3	5.67049	7.4264	10.5168	26.2471	24.0237	27.8153	1.14812e-13	up
Solyc05g055030.2	0.042219	0	0.063942	1.1367	0.494098	1.08746	1.79984e-10	up
Solyc07g042170.3	6.5337	20.9855	16.2981	85.5138	55.0847	160.543	6.08801e-06	up
Solyc10g012370.3	26.3491	25.7069	23.0233	95.2982	64.1406	59.5229	5.82746e-12	up
Solyc10g076240.2	13.0405	18.4095	8.22006	97.5281	73.6372	33.8516	3.14845e-07	up
Solyc01g096370.3	4.08323	3.74337	3.75317	17.4429	12.0497	11.6695	4.23891e-21	up
Solyc02g087070.3	7.44097	7.74966	5.78519	20.4232	21.1989	17.5785	1.45856e-26	up
Solyc04g014730.3	0	0	0.097163	2.36797	0.627262	2.13311	7.26979e-13	up
Solyc08g082820.3	12.0094	11.2586	12.1272	49.4727	25.7956	34.7075	4.70166e-17	up
Solyc08g065540.3	0.112513	0.105403	0	2.34043	1.11213	1.14858	3.30793e-12	up
Solyc07g049550.3	30.613	44.0374	42.3797	122.663	95.1316	108.141	1.05479e-15	up
Solyc11g011500.2	0.105095	0.09166	0.149213	0.785169	1.16271	0.828047	1.52913e-25	up
Solyc12g100260.1	3.19065	5.5429	5.21069	28.157	38.0521	25.3002	1.672e-12	up
Solyc09g082270.3	0	0.143754	0.482023	6.61452	8.68211	3.12271	1.12808e-10	up
Solyc06g082530.2	2.88911	3.20327	3.93116	14.6244	12.1745	7.81762	1.84761e-11	up
Solyc07g014670.3	20.1003	23.9231	23.2131	69.4001	52.235	50.723	2.95323e-12	up
Solyc03g111170.3	7.87651	9.06532	7.77945	31.6981	21.5579	19.3398	6.37633e-16	up
Solyc01g007955.1	1.81854	1.89693	1.22637	9.29473	4.58327	10.5877	1.4386e-20	up
Solyc09g089910.1	1.00328	0.757223	0.824521	8.71371	4.737	6.97167	6.75844e-12	up
Solyc12g007030.2	17.3534	18.1082	18.3441	51.5404	41.1301	42.2609	1.10331e-15	up
Solyc01g079610.3	9.17133	10.4589	11.4464	34.8417	22.9106	30.4305	5.89647e-10	up
Solyc09g083360.3	0.619133	0.850197	0.851007	3.94131	3.04218	14.6571	1.88959e-07	up
Solyc06g008920.3	7.77357	10.1016	9.63363	30.3674	22.2985	23.1104	1.8719e-14	up
Solyc09g066360.1	4.68438	5.69584	2.23608	48.3881	21.6306	15.6417	1.22415e-21	up
Solyc02g065610.3	2.2696	2.64197	1.62026	10.6675	6.68686	8.72604	2.10068e-14	up
Solyc04g040180.3	14.3285	20.3971	23.5645	45.8324	62.6191	56.5264	1.75033e-22	up
Solyc02g083850.3	1.77385	3.02453	3.31431	7.90513	8.08369	14.2995	1.18081e-11	up
Solyc09g008060.3	1.55509	0.928914	0.8209	5.56299	4.19131	5.86275	2.24623e-15	up
Solyc05g053330.3	0.127005	0.056134	0	1.34923	0.561897	0.958573	1.62619e-08	up
Solyc06g083270.3	2.10373	3.25498	3.40561	14.773	7.49838	11.1435	8.58338e-12	up
Solyc10g008480.3	14.0478	15.1252	15.5305	42.5246	27.8946	53.0658	9.11912e-10	up
Solyc12g100250.2	0.036245	0.180611	0	1.73142	3.65197	0.672505	4.88378e-11	up
Solyc10g079810.1	1.57139	1.95837	0.268187	13.2619	9.0582	11.8229	7.40161e-07	up
Solyc05g005160.3	5.82283	9.95972	8.43549	24.4201	24.6102	17.82	1.65159e-11	up
Solyc03g114230.2	0.065975	0.390918	0.195589	6.50208	0.786305	7.36214	4.31695e-12	up
Solyc10g055820.2	3.84696	5.50366	3.6906	12.1817	11.4186	12.7374	8.35661e-12	up
Solyc01g108020.3	19.3229	24.4448	16.6135	63.4582	44.811	55.5911	1.23652e-19	up
Solyc09g091600.3	6.91714	6.39888	4.6165	34.9266	12.6127	20.5143	4.27334e-24	up
Solyc07g054720.2	0.883494	1.63764	1.3297	7.16656	18.2265	3.27922	2.99401e-12	up
Solyc06g008265.1	0.106255	0.113169	0.353906	1.43465	1.20058	1.38496	3.58e-15	up
Solyc05g047680.3	0.27467	0.206509	0.556548	2.5995	1.55378	2.27297	3.53265e-08	up
Solyc10g079860.2	2.50963	2.17061	4.74705	9.3978	11.2825	15.1261	3.41671e-05	up
Solyc05g055760.3	14.5181	17.3775	13.3296	48.6788	28.3874	40.4657	4.04457e-14	up
Solyc01g066760.2	1.56507	2.22348	0.817087	9.20899	6.95315	7.87631	7.59289e-08	up
Solyc01g098910.3	3.47192	6.04057	6.3594	14.1534	13.6179	41.2049	1.98822e-05	up
Solyc11g072470.2	0.492038	0.445711	0.663302	1.47516	4.37046	5.55897	2.54501e-09	up
Solyc03g098680.3	0	0.087527	0.071612	0.451645	0.88487	0.515953	5.65446e-12	up
Solyc01g107390.3	0.12272	0.935514	0.495679	5.3209	2.0649	7.62351	5.46708e-10	up
Solyc03g115060.3	2.03099	2.20218	1.62625	5.40294	5.14711	6.57595	2.15443e-17	up
Solyc04g025530.3	0.582038	0.435831	1.50538	2.888	4.42181	8.21898	1.41569e-09	up
Solyc06g065010.3	2.4794	4.19007	4.71174	12.8621	11.8827	10.5969	4.15184e-07	up
Solyc03g119980.3	3.12184	2.98299	3.74047	14.4032	7.73885	9.92339	1.61582e-06	up
Solyc03g082920.3	41.2072	44.1739	45.5851	120.406	79.5471	92.6865	2.77052e-09	up
Solyc10g078550.3	44.2814	48.9303	68.0059	136.654	124.371	103.103	2.01568e-18	up
Solyc03g097750.3	2.13463	1.83985	2.86769	9.27114	5.91862	10.0762	5.02482e-09	up
Solyc05g008220.3	1.665	2.6731	1.33456	8.3806	7.90271	7.60986	1.95637e-05	up
Solyc09g089510.3	0.312394	0.114926	3.21672	22.3421	19.8279	19.4606	1.54491e-13	up
Solyc10g050880.1	0.621611	1.35161	1.41349	3.2476	5.31907	9.96855	9.52601e-05	up
Solyc05g053960.3	2.98664	3.92793	2.32513	12.1682	16.5119	6.22957	1.87367e-05	up
Solyc10g083690.3	15.2933	17.9778	12.9894	46.6893	66.2247	22.1229	3.22325e-13	up
Solyc04g016000.3	0	0.123641	0.701653	5.65903	6.65782	3.07043	5.23007e-10	up
Solyc09g065890.3	8.89132	8.83781	7.91477	29.1659	22.2218	13.845	2.97573e-08	up
Solyc03g121270.3	34.041	31.34	46.3415	88.007	75.9592	71.4999	1.13759e-09	up
Solyc02g070110.1	0	0.071758	0.128819	0.768638	3.03362	0.343373	1.77058e-14	up
Solyc02g092870.2	0.276838	0.164717	0.404739	1.00745	0.785838	1.91114	6.21975e-08	up
Solyc02g083880.3	1.27799	4.77774	7.06596	17.1615	21.4291	22.6053	3.06412e-09	up
Solyc02g078650.3	0.169342	0.140956	0.414336	1.50308	3.99121	0.548484	2.05579e-11	up
Solyc08g074260.3	0.821829	0.724075	0.410616	2.08045	3.60737	2.09624	1.13601e-05	up
Solyc07g052370.3	5.40563	8.24437	3.38001	12.2058	19.071	16.1178	1.30457e-06	up
Solyc10g078495.1	1.81822	2.14644	2.26123	10.8972	7.98571	5.26557	3.81503e-08	up
Solyc11g011240.1	0.175833	0.165408	0.071113	3.62887	1.17315	0.244287	1.29665e-05	up
Solyc01g096730.2	0.429437	0.278761	0.492561	1.95955	2.28794	0.988629	1.38444e-08	up
Solyc03g019690.1	0.212451	0.697592	0.874388	3.27554	3.29025	2.35799	2.71434e-30	up
Solyc07g064870.3	0.319952	0.220857	0.404668	1.28142	0.913	1.74916	0.000474873	up
Solyc03g097840.3	6.0812	6.44431	7.44357	11.9801	12.6275	18.3515	6.41267e-06	up
Solyc05g053610.2	0.056661	0.082396	0.162099	0.450247	0.405596	0.42846	1.09444e-09	up
Solyc08g080090.3	3.12506	6.73211	5.68679	14.608	11.1099	13.3525	1.29045e-08	up
Solyc07g005380.3	0.916052	1.20603	0.560448	4.12392	3.42593	2.55099	5.36573e-06	up
Solyc12g099730.2	1.59453	3.46903	2.16509	4.79387	9.54933	7.30669	2.34486e-10	up
Solyc04g082590.3	1.09408	0.853307	1.3248	4.35951	1.88997	3.85556	1.17755e-09	up
Solyc04g064763.1	0.356785	0.521285	0.307938	1.7124	0.89105	1.75928	4.92819e-10	up
Solyc12g100270.2	3.2388	4.26551	5.59466	8.99595	16.1562	7.83014	1.87942e-12	up
Solyc09g091000.3	5.40544	7.04652	23.9766	67.3709	111.494	17.9128	4.92954e-06	up
Solyc01g109720.3	1.42267	1.74546	2.25549	4.59732	4.11404	5.56153	1.11117e-06	up
Solyc07g056390.3	2.89675	4.14601	4.6126	10.4102	7.8861	7.69562	1.42101e-05	up
Solyc01g091350.3	3.02178	3.61051	2.1419	7.39058	5.56898	5.96475	2.02541e-09	up
Solyc05g052890.3	1.16552	0.775686	0.925975	2.53985	3.42404	3.77615	1.0297e-08	up
Solyc06g008100.3	0.57693	0.472607	0	2.5139	1.7494	4.98341	0.000169882	up
Solyc04g083140.2	0.341112	0.330861	0.604185	1.81001	2.08422	0.99336	4.91741e-11	up
Solyc05g056170.3	0.274096	0.3293	1.02328	2.86757	2.53241	1.30945	2.10222e-08	up
Solyc04g071600.3	0	0.360449	1.09139	5.9213	4.92232	3.62225	6.71533e-08	up
Solyc06g061215.1	0.31803	1.27248	1.90956	4.54231	15.5339	3.37972	3.39019e-12	up
Solyc07g056510.3	0.613109	0.257454	0	3.41183	3.63744	1.33796	1.52486e-08	up
Solyc05g007150.3	4.74153	5.22716	4.50014	12.0464	7.45594	12.0961	1.35577e-09	up
Solyc02g071520.3	2.59796	4.62815	2.80211	9.16266	6.58885	8.98756	1.22465e-08	up
Solyc07g056080.1	0.476016	0.217507	1.85644	3.75386	4.9578	6.13319	9.76999e-10	up
Solyc09g090990.2	0.869271	1.74362	16.0908	43.4807	79.4288	29.1326	1.11586e-05	up
Solyc07g052120.3	7.0417	7.26786	6.8657	16.4438	13.4721	12.8176	6.96765e-09	up
Solyc06g076170.3	0.645742	0.724403	0.168618	2.17978	2.86533	1.2008	0.00155034	up
Solyc08g006740.3	0.2375	1.43608	2.84467	9.27248	6.7346	5.50111	9.2628e-06	up
Solyc02g077520.3	0.393657	0.412841	0.361141	1.77979	1.11875	1.08546	0.00284154	up
Solyc02g077290.2	0.04649	0.140271	0.142334	0.239174	0.533663	0.577882	2.48888e-07	up
Solyc02g092860.3	0.63805	0.650224	1.24505	1.62532	3.55039	2.14743	7.52185e-06	up
Solyc03g098740.1	0.656942	0.90056	4.98057	12.6209	21.2648	4.8569	7.6344e-11	up
Solyc04g078340.3	0.280554	0.423593	0.539996	1.0689	1.24517	1.50686	8.82626e-11	up
Solyc12g098910.2	1.75475	2.11166	2.03426	4.74535	3.46965	5.94481	2.3843e-07	up
Solyc02g072120.3	1.07834	1.31272	1.43474	4.83436	2.83663	3.12995	2.44229e-08	up
Solyc09g074350.1	0.971887	1.66155	1.13786	5.11711	4.12446	2.81783	2.76898e-05	up
Solyc05g005950.3	6.2666	5.03857	3.95452	23.6422	14.6514	5.03469	2.54288e-10	up
Solyc01g008690.3	0.074095	0	0.173621	0.706685	0.844116	0.197912	3.78804e-05	up
Solyc10g076250.2	9.55949	7.43934	29.5271	33.9353	43.7298	47.4909	3.4148e-20	up
Solyc08g067610.3	1.97233	2.42551	3.31556	5.11997	7.19355	3.86156	5.47788e-05	up
Solyc10g008700.2	0.080083	0.45465	0.120283	1.87263	0.667662	0.753752	0.000585988	up
Solyc01g090210.3	0.749087	0.981006	0.401287	1.49203	1.56542	2.46261	9.81512e-06	up
Solyc08g080650.3	641.709	822.78	465.027	1889.11	1398.26	767.141	9.85991e-05	up
Solyc02g082910.3	0.341032	0.271134	0.291096	0.972149	1.08743	0.630265	1.19905e-05	up
Solyc08g067630.3	9.7517	14.6295	15.3034	18.8665	42.0104	24.9508	3.75016e-16	up
Solyc07g008280.3	2.12561	2.52206	2.04609	5.9059	4.53227	4.80828	4.22499e-06	up
Solyc04g072800.3	0.422196	0.204428	0.642933	2.25557	1.41841	0.762907	2.61227e-07	up
Solyc08g078180.1	1.8024	1.78873	1.65614	3.44196	5.24845	4.80483	3.0322e-06	up
Solyc03g118000.1	1.56701	2.07852	1.93679	3.9563	2.29418	14.3604	0.00316404	up
Solyc01g096430.3	5.82338	8.87268	4.49921	15.7664	11.7692	27.9835	1.62834e-05	up
Solyc06g051190.2	0.297448	0.65489	0.354827	1.5775	0.906734	1.02817	9.09466e-07	up
Solyc03g020010.1	20.5238	26.5823	57.9543	59.5318	186.936	44.5354	3.35646e-15	up
Solyc11g044840.2	0.194544	0.105174	0.291315	0.760968	0.32368	0.882722	0.000186079	up
Solyc03g043880.3	0.292768	0.680141	1.08136	1.01629	3.72706	1.78774	3.68352e-13	up
Solyc04g072280.3	0	0	0.240814	0.652423	2.95504	0.150901	3.12606e-06	up
Solyc01g107080.3	1.23949	1.11411	1.46708	2.13081	4.24412	2.19692	6.80312e-17	up
Solyc11g006910.2	0.332883	0.937456	0.401694	2.12566	1.78914	1.22338	0.000591028	up
Solyc02g078890.1	7.61547	9.22023	3.29865	21.5793	12.241	20.2746	2.15329e-05	up
Solyc08g068730.1	7.00219	15.7852	28.4143	31.5456	62.306	27.0068	7.12409e-09	up
Solyc10g078220.2	5.83278	9.71946	10.2158	14.506	31.3356	9.17554	5.05349e-06	up
Solyc07g039570.3	0.177158	0.204851	0.525089	0.885019	0.681603	0.930891	0.00583621	up
Solyc07g063850.3	0.132357	0.37092	0.383617	0.748308	0.96753	0.649928	0.000639548	up
Solyc10g084600.2	0.303259	0.333646	1.12441	1.47014	2.02886	1.69785	0.000960976	up
Solyc09g090970.3	7.26659	13.1436	19.9288	31.2337	81.2001	7.26406	3.42615e-07	up
Solyc06g072030.1	6.57308	13.5118	10.094	25.281	8.51674	46.727	0.0190934	up
Solyc12g016070.1	1.22133	2.07573	1.4421	2.42936	4.53277	3.96568	0.0191245	up
Solyc08g062920.3	0.277998	1.01642	0.501155	1.90664	0.47283	2.43779	0.00353874	up
Solyc09g013150.3	0.444158	0.497781	0.91014	1.06198	1.51351	1.43219	2.56453e-11	up
Solyc02g092120.3	0.332303	0.28127	1.38492	1.63173	1.91041	1.97777	1.91864e-09	up
Solyc11g007980.2	0.175562	0.699623	0.067188	1.23763	1.9506	0.323686	0.0131427	up
Solyc08g005540.2	0.850816	1.10757	0.922942	1.84353	0.928914	3.05899	0.00315681	up
Solyc09g007030.3	0.18197	0.453111	0.500786	0.532515	0.888787	1.02346	0.0150351	up
Solyc06g082900.3	1.44319	1.39427	1.51799	1.10629	0.965531	9.78062	0.0170921	up
Solyc04g016430.3	0.080923	0.335139	0.169812	0.257176	0.708751	0.427262	4.70636e-07	up
Solyc06g011350.3	0.067476	0.548251	1.03062	1.05944	2.16797	1.05375	0.00202841	up
Solyc09g075870.2	0.290254	0.357526	0.258601	0.238606	1.13685	0.523625	0.00128463	up
Solyc04g072210.3	6.35607	0.855048	0.889826	7.03097	7.31355	5.61834	0.0529072	up
Solyc02g086300.3	0.54085	1.53185	2.0433	0.720581	1.86048	7.47843	8.04389e-07	up

## Sheet: Table S3
Table S3.Normal light-dependent Pst DC3000-induced upregulated genes
Sol ID	GO	Description
Solyc12g096780.2	GO:0005507(copper ion binding);GO:0005524(ATP binding);GO:0005634(nucleus);GO:0005739(mitochondrion);GO:0006633(fatty acid biosynthetic process);GO:0008270(zinc ion binding);GO:0009507(chloroplast);GO:0016491(oxidoreductase activity);GO:0019166(trans-2-enoyl-CoA reductase (NADPH) activity);GO:0055114(oxidation-reduction process)	PREDICTED: probable trans-2-enoyl-CoA reductase, mitochondrial [Solanum lycopersicum]
Solyc09g083445.1	GO:0004867(serine-type endopeptidase inhibitor activity);GO:0005576(extracellular region);GO:0005618(cell wall);GO:0006508(proteolysis);GO:0008233(peptidase activity);GO:0009611(response to wounding);GO:0050832(defense response to fungus)	PREDICTED: wound-induced proteinase inhibitor 1 [Solanum lycopersicum]
Solyc09g089530.3	GO:0004867(serine-type endopeptidase inhibitor activity);GO:0005576(extracellular region);GO:0005618(cell wall);GO:0006508(proteolysis);GO:0008233(peptidase activity);GO:0009611(response to wounding);GO:0050832(defense response to fungus)	PREDICTED: proteinase inhibitor 1-like [Solanum lycopersicum]
Solyc06g062370.3	GO:0003993(acid phosphatase activity);GO:0009507(chloroplast)	PREDICTED: acid phosphatase 1 [Solanum lycopersicum]
Solyc09g089500.3	NA	PREDICTED: wound-induced proteinase inhibitor 1-like [Solanum lycopersicum]
Solyc08g074650.3	GO:0004503(monophenol monooxygenase activity);GO:0036263(L-DOPA monooxygenase activity)	PREDICTED: polyphenol oxidase E, chloroplastic-like [Solanum pennellii]
Solyc09g084460.3	GO:0004867(serine-type endopeptidase inhibitor activity);GO:0005576(extracellular region);GO:0005618(cell wall);GO:0006508(proteolysis);GO:0008233(peptidase activity);GO:0009611(response to wounding);GO:0050832(defense response to fungus)	PREDICTED: wound-induced proteinase inhibitor 1-like [Solanum lycopersicum]
Solyc08g082890.3	GO:0003677(DNA binding);GO:0003700(transcription factor activity, sequence-specific DNA binding);GO:0005634(nucleus);GO:0006351(transcription, DNA-templated);GO:0006355(regulation of transcription, DNA-templated);GO:0009739(response to gibberellin);GO:0009751(response to salicylic acid);GO:0009753(response to jasmonic acid)	PREDICTED: myb-related protein 330 [Solanum lycopersicum]
Solyc09g089490.3	NA	PREDICTED: proteinase inhibitor I-B-like [Solanum lycopersicum]
Solyc11g071480.1	GO:0047634(agmatine N4-coumaroyltransferase activity)	PREDICTED: agmatine coumaroyltransferase-2-like [Solanum lycopersicum]
Solyc02g093180.3	GO:0005737(cytoplasm);GO:0016740(transferase activity);GO:0016747(transferase activity, transferring acyl groups other than amino-acyl groups)	PREDICTED: uncharacterized acetyltransferase At3g50280 [Solanum lycopersicum]
Solyc08g036505.1	GO:0003714(transcription corepressor activity);GO:0005634(nucleus);GO:0009611(response to wounding);GO:0031347(regulation of defense response);GO:1903507(negative regulation of nucleic acid-templated transcription);GO:2000022(regulation of jasmonic acid mediated signaling pathway)	PREDICTED: protein TIFY 5A-like [Solanum lycopersicum]
Solyc02g081980.3	GO:0000139(Golgi membrane)	PREDICTED: apyrase isoform X1 [Solanum lycopersicum]
Solyc06g083130.3	GO:0003674(molecular_function);GO:0005737(cytoplasm);GO:0008150(biological_process)	PREDICTED: dCTP pyrophosphatase 1-like [Solanum lycopersicum]
Solyc10g078360.2	GO:0005777(peroxisome);GO:0016491(oxidoreductase activity)	PREDICTED: uncharacterized protein LOC101265973 [Solanum lycopersicum]
Solyc01g109150.4	GO:0004497(monooxygenase activity);GO:0016125(sterol metabolic process)	cytochrome P450 CYP74C4 [Solanum lycopersicum]
Solyc03g098770.1	GO:0005773(vacuole)	serine protease inhibitor [Solanum tuberosum]
Solyc12g008900.2	GO:0005576(extracellular region);GO:0005773(vacuole);GO:0005783(endoplasmic reticulum);GO:0008131(primary amine oxidase activity);GO:0009823(cytokinin catabolic process);GO:0016614(oxidoreductase activity, acting on CH-OH group of donors);GO:0019139(cytokinin dehydrogenase activity);GO:0050660(flavin adenine dinucleotide binding);GO:0055114(oxidation-reduction process)	PREDICTED: cytokinin dehydrogenase 3 isoform X1 [Solanum lycopersicum]
Solyc08g083170.1	GO:0003677(DNA binding);GO:0003700(transcription factor activity, sequence-specific DNA binding);GO:0005634(nucleus);GO:0006351(transcription, DNA-templated);GO:0006355(regulation of transcription, DNA-templated);GO:0046983(protein dimerization activity)	PREDICTED: transcription factor bHLH14-like [Solanum lycopersicum]
Solyc03g007200.2	GO:0005737(cytoplasm);GO:0005829(cytosol);GO:0005886(plasma membrane);GO:0006979(response to oxidative stress);GO:0008270(zinc ion binding);GO:0032440(2-alkenal reductase [NAD(P)] activity);GO:0055114(oxidation-reduction process)	PREDICTED: 2-alkenal reductase (NADP(+)-dependent)-like [Solanum pennellii]
Solyc06g083900.3	GO:0003677(DNA binding);GO:0003700(transcription factor activity, sequence-specific DNA binding);GO:0005634(nucleus);GO:0006355(regulation of transcription, DNA-templated);GO:0009651(response to salt stress);GO:0009739(response to gibberellin);GO:0009751(response to salicylic acid);GO:0009753(response to jasmonic acid)	PREDICTED: myb-related protein Myb4-like [Solanum lycopersicum]
Solyc04g072375.1	GO:0043161(proteasome-mediated ubiquitin-dependent protein catabolic process);GO:0061630(ubiquitin protein ligase activity)	PREDICTED: RING-H2 finger protein ATL56-like [Nicotiana tomentosiformis]
Solyc08g008600.3	GO:0003677(DNA binding);GO:0003700(transcription factor activity, sequence-specific DNA binding);GO:0005515(protein binding);GO:0005634(nucleus);GO:0006351(transcription, DNA-templated);GO:0006355(regulation of transcription, DNA-templated);GO:0006952(defense response);GO:0009718(anthocyanin-containing compound biosynthetic process);GO:0009753(response to jasmonic acid);GO:0043425(bHLH transcript…	PREDICTED: transcription factor MYC2-like [Solanum lycopersicum]
Solyc07g007260.3	NA	PREDICTED: metallocarboxypeptidase inhibitor-like [Solanum lycopersicum]
Solyc11g010980.2	GO:0005737(cytoplasm);GO:0008270(zinc ion binding);GO:0009617(response to bacterium);GO:0009809(lignin biosynthetic process);GO:0045551(cinnamyl-alcohol dehydrogenase activity);GO:0046029(mannitol dehydrogenase activity);GO:0047681(aryl-alcohol dehydrogenase (NADP+) activity);GO:0052747(sinapyl alcohol dehydrogenase activity);GO:0055114(oxidation-reduction process)	PREDICTED: 8-hydroxygeraniol dehydrogenase-like [Solanum lycopersicum]
Solyc09g084465.1	GO:0004867(serine-type endopeptidase inhibitor activity);GO:0005576(extracellular region);GO:0005618(cell wall);GO:0006508(proteolysis);GO:0008233(peptidase activity);GO:0009611(response to wounding);GO:0050832(defense response to fungus)	wound-induced proteinase inhibitor 1 precursor [Solanum lycopersicum]
Solyc07g005630.3	NA	NA
Solyc08g065380.3	GO:0003682(chromatin binding);GO:0003700(transcription factor activity, sequence-specific DNA binding);GO:0003713(transcription coactivator activity);GO:0004402(histone acetyltransferase activity);GO:0005634(nucleus);GO:0006338(chromatin remodeling);GO:0006357(regulation of transcription from RNA polymerase II promoter);GO:0035066(positive regulation of histone acetylation)	PREDICTED: transcription factor MYB1R1-like [Solanum lycopersicum]
Solyc01g096420.3	GO:0003955(NAD(P)H dehydrogenase (quinone) activity);GO:0005829(cytosol);GO:0005886(plasma membrane);GO:0008752(FMN reductase activity);GO:0009507(chloroplast);GO:0009570(chloroplast stroma);GO:0009651(response to salt stress);GO:0009735(response to cytokinin);GO:0042742(defense response to bacterium);GO:0055114(oxidation-reduction process)	NAD(P)H:quinone oxidoreductase [Solanum lycopersicum]
Solyc09g007010.1	GO:0003674(molecular_function);GO:0005576(extracellular region);GO:0008150(biological_process)	pathogenesis-related leaf protein 4 precursor [Solanum lycopersicum]
Solyc00g174340.2	GO:0003674(molecular_function);GO:0005576(extracellular region);GO:0009611(response to wounding);GO:0009617(response to bacterium);GO:0009723(response to ethylene);GO:0009751(response to salicylic acid);GO:0009753(response to jasmonic acid);GO:0009814(defense response, incompatible interaction);GO:0080027(response to herbivore)	pathogenesis-related leaf protein 6 precursor [Solanum lycopersicum]
Solyc06g083040.3	GO:0004185(serine-type carboxypeptidase activity);GO:0005773(vacuole);GO:0005777(peroxisome);GO:0016747(transferase activity, transferring acyl groups other than amino-acyl groups);GO:0019748(secondary metabolic process);GO:0051603(proteolysis involved in cellular protein catabolic process)	wound-inducible carboxypeptidase precursor [Solanum lycopersicum]
Solyc10g084150.2	GO:0005634(nucleus);GO:0005829(cytosol);GO:0009691(cytokinin biosynthetic process);GO:0016799(hydrolase activity, hydrolyzing N-glycosyl compounds)	cytokinin riboside 5'-monophosphate phosphoribohydrolase LOG6 [Solanum lycopersicum]
Solyc10g009270.3	GO:0003677(DNA binding);GO:0003700(transcription factor activity, sequence-specific DNA binding);GO:0005634(nucleus);GO:0006351(transcription, DNA-templated);GO:0006355(regulation of transcription, DNA-templated);GO:0046983(protein dimerization activity)	PREDICTED: transcription factor MYC2-like [Solanum lycopersicum]
Solyc12g009220.2	GO:0003714(transcription corepressor activity);GO:0005634(nucleus);GO:0009611(response to wounding);GO:0031347(regulation of defense response);GO:1903507(negative regulation of nucleic acid-templated transcription);GO:2000022(regulation of jasmonic acid mediated signaling pathway)	jasmonate ZIM-domain protein 1 [Solanum lycopersicum]
Solyc05g015800.3	GO:0005737(cytoplasm);GO:0016747(transferase activity, transferring acyl groups other than amino-acyl groups)	PREDICTED: methanol O-anthraniloyltransferase-like [Solanum lycopersicum]
Solyc10g079320.2	GO:0008194(UDP-glycosyltransferase activity);GO:0009813(flavonoid biosynthetic process);GO:0043231(intracellular membrane-bounded organelle);GO:0052696(flavonoid glucuronidation)	PREDICTED: zeatin O-glucosyltransferase-like [Solanum lycopersicum]
Solyc11g022590.1	GO:0004866(endopeptidase inhibitor activity);GO:0005576(extracellular region);GO:0005618(cell wall);GO:0006508(proteolysis);GO:0008233(peptidase activity);GO:0048046(apoplast)	uncharacterized protein LOC544001 precursor [Solanum lycopersicum]
Solyc02g082920.3	GO:0004568(chitinase activity);GO:0050832(defense response to fungus)	acidic 26 kDa endochitinase precursor [Solanum lycopersicum]
Solyc08g076970.3	GO:0005615(extracellular space);GO:0006526(arginine biosynthetic process);GO:0008152(metabolic process);GO:0008270(zinc ion binding);GO:0008652(cellular amino acid biosynthetic process);GO:0008777(acetylornithine deacetylase activity);GO:0016787(hydrolase activity);GO:0043171(peptide catabolic process);GO:0044351(macropinocytosis);GO:0045335(phagocytic vesicle);GO:0046872(metal ion binding);GO:00…	N2-acetylornithine deacetylase [Solanum lycopersicum]
Solyc03g025670.3	GO:0003674(molecular_function);GO:0008150(biological_process)	PREDICTED: uncharacterized protein LOC101252465 [Solanum lycopersicum]
Solyc12g017460.1	GO:0005576(extracellular region);GO:0016042(lipid catabolic process);GO:0016788(hydrolase activity, acting on ester bonds);GO:0052689(carboxylic ester hydrolase activity)	PREDICTED: GDSL esterase/lipase At5g03980-like [Solanum lycopersicum]
Solyc06g083470.3	GO:0005829(cytosol);GO:0016491(oxidoreductase activity);GO:0055114(oxidation-reduction process)	PREDICTED: tropinone reductase homolog At5g06060 [Solanum lycopersicum]
Solyc01g006720.3	GO:0005886(plasma membrane);GO:0016021(integral component of membrane);GO:0042626(ATPase activity, coupled to transmembrane movement of substances)	PREDICTED: ABC transporter G family member 22-like isoform X1 [Solanum lycopersicum]
Solyc01g110440.4	GO:0008792(arginine decarboxylase activity);GO:0033388(putrescine biosynthetic process from arginine)	arginine decarboxylase [Solanum lycopersicum]
Solyc12g006460.2	GO:0004497(monooxygenase activity);GO:0005783(endoplasmic reticulum);GO:0007275(multicellular organism development);GO:0010268(brassinosteroid homeostasis);GO:0016125(sterol metabolic process);GO:0016132(brassinosteroid biosynthetic process)	PREDICTED: ent-kaurenoic acid oxidase 2 isoform X1 [Solanum lycopersicum]
Solyc08g075210.2	GO:0005985(sucrose metabolic process);GO:0016746(transferase activity, transferring acyl groups)	PREDICTED: acylsugar acyltransferase 3-like [Solanum lycopersicum]
Solyc04g054990.3	GO:0003674(molecular_function);GO:0005576(extracellular region);GO:0005773(vacuole);GO:0005774(vacuolar membrane);GO:0005829(cytosol);GO:0005886(plasma membrane);GO:0008150(biological_process);GO:0009507(chloroplast);GO:0009535(chloroplast thylakoid membrane);GO:0009579(thylakoid)	PREDICTED: PLAT domain-containing protein 2-like [Solanum lycopersicum]
Solyc12g037930.2	GO:0005737(cytoplasm);GO:0030001(metal ion transport);GO:0046914(transition metal ion binding);GO:0046916(cellular transition metal ion homeostasis)	PREDICTED: uncharacterized protein LOC101259918 [Solanum lycopersicum]
Solyc02g091000.3	GO:0003674(molecular_function);GO:0005515(protein binding);GO:0005802(trans-Golgi network);GO:0005886(plasma membrane);GO:0008017(microtubule binding);GO:0008150(biological_process);GO:0009507(chloroplast);GO:0016021(integral component of membrane)	PREDICTED: uncharacterized protein LOC101266178 [Solanum lycopersicum]
Solyc12g009110.2	GO:0005829(cytosol);GO:0008171(O-methyltransferase activity);GO:0008757(S-adenosylmethionine-dependent methyltransferase activity);GO:0019438(aromatic compound biosynthetic process)	PREDICTED: 3'-hydroxy-N-methyl-(S)-coclaurine 4'-O-methyltransferase [Solanum lycopersicum]
Solyc09g031875.1	GO:0016020(membrane);GO:0016709(oxidoreductase activity, acting on paired donors, with incorporation or reduction of molecular oxygen, NAD(P)H as one donor, and incorporation of one atom of oxygen);GO:0044550(secondary metabolite biosynthetic process)	PREDICTED: isoflavone 3'-hydroxylase-like [Solanum tuberosum]
Solyc12g057060.2	GO:0009813(flavonoid biosynthetic process);GO:0043231(intracellular membrane-bounded organelle);GO:0052696(flavonoid glucuronidation);GO:0080043(quercetin 3-O-glucosyltransferase activity);GO:0080044(quercetin 7-O-glucosyltransferase activity)	PREDICTED: 7-deoxyloganetin glucosyltransferase-like [Solanum lycopersicum]
Solyc11g021060.2	NA	proteinase inhibitor type-2 TR8 precursor [Solanum lycopersicum]
Solyc08g061250.3	GO:0005515(protein binding)	PREDICTED: serine/threonine-protein kinase At5g01020 [Solanum lycopersicum]
Solyc02g069490.3	GO:0008202(steroid metabolic process)	delta(24)-sterol reductase-like [Solanum lycopersicum]
Solyc03g119370.2	GO:0003677(DNA binding);GO:0003700(transcription factor activity, sequence-specific DNA binding);GO:0005634(nucleus);GO:0006355(regulation of transcription, DNA-templated)	PREDICTED: transcription factor MYB108-like [Solanum lycopersicum]
Solyc04g079250.3	GO:0004620(phospholipase activity);GO:0005737(cytoplasm);GO:0016020(membrane);GO:0047372(acylglycerol lipase activity)	PREDICTED: patatin-like protein 2 [Solanum lycopersicum]
Solyc02g086820.3	GO:0004089(carbonate dehydratase activity);GO:0005886(plasma membrane);GO:0008270(zinc ion binding);GO:0009409(response to cold);GO:0009507(chloroplast);GO:0009535(chloroplast thylakoid membrane);GO:0009570(chloroplast stroma);GO:0009579(thylakoid);GO:0009817(defense response to fungus, incompatible interaction);GO:0009941(chloroplast envelope);GO:0010037(response to carbon dioxide);GO:0010119(re…	carbonic anhydrase isoform 1 [Solanum lycopersicum]
Solyc04g063200.1	NA	NA
Solyc10g086680.1	GO:0005515(protein binding);GO:0005737(cytoplasm);GO:0006979(response to oxidative stress);GO:0009408(response to heat);GO:0043621(protein self-association)	PREDICTED: 18.1 kDa class I heat shock protein-like [Solanum lycopersicum]
Solyc10g075160.1	GO:0009055(electron carrier activity);GO:0009416(response to light stimulus);GO:0009507(chloroplast);GO:0009570(chloroplast stroma);GO:0009643(photosynthetic acclimation);GO:0009767(photosynthetic electron transport chain);GO:0046872(metal ion binding);GO:0051537(2 iron, 2 sulfur cluster binding)	PREDICTED: ferredoxin [Solanum lycopersicum]
Solyc03g117270.1	GO:0004842(ubiquitin-protein transferase activity);GO:0019005(SCF ubiquitin ligase complex);GO:0031146(SCF-dependent proteasomal ubiquitin-dependent protein catabolic process)	PREDICTED: F-box protein At5g07610-like [Solanum lycopersicum]
Solyc11g066670.1	GO:0008194(UDP-glycosyltransferase activity);GO:0009813(flavonoid biosynthetic process);GO:0043231(intracellular membrane-bounded organelle);GO:0052696(flavonoid glucuronidation)	PREDICTED: zeatin O-glucosyltransferase-like [Solanum lycopersicum]
Solyc08g036640.3	GO:0003714(transcription corepressor activity);GO:0005634(nucleus);GO:0009611(response to wounding);GO:0031347(regulation of defense response);GO:1903507(negative regulation of nucleic acid-templated transcription);GO:2000022(regulation of jasmonic acid mediated signaling pathway)	PREDICTED: protein TIFY 5A-like [Solanum lycopersicum]
Solyc01g008620.3	GO:0004553(hydrolase activity, hydrolyzing O-glycosyl compounds);GO:0030247(polysaccharide binding);GO:0046658(anchored component of plasma membrane)	glucan endo-1,3-beta-glucosidase A precursor [Solanum lycopersicum]
Solyc04g007140.1	NA	NA
Solyc04g079210.3	GO:0004620(phospholipase activity);GO:0005737(cytoplasm);GO:0016020(membrane);GO:0047372(acylglycerol lipase activity)	PREDICTED: patatin-like protein 2 [Solanum pennellii]
Solyc09g008780.3	GO:0016021(integral component of membrane)	PREDICTED: uncharacterized protein LOC101249675 [Solanum lycopersicum]
Solyc02g078400.3	GO:0000256(allantoin catabolic process);GO:0004038(allantoinase activity);GO:0005783(endoplasmic reticulum);GO:0006145(purine nucleobase catabolic process);GO:0006995(cellular response to nitrogen starvation);GO:0008270(zinc ion binding);GO:0010136(ureide catabolic process);GO:0016787(hydrolase activity);GO:0050897(cobalt ion binding)	PREDICTED: allantoinase [Solanum lycopersicum]
Solyc01g109690.1	GO:0003677(DNA binding);GO:0003700(transcription factor activity, sequence-specific DNA binding);GO:0005634(nucleus);GO:0006351(transcription, DNA-templated);GO:0006355(regulation of transcription, DNA-templated)	PREDICTED: protein RADIALIS-like 4 [Solanum lycopersicum]
Solyc01g096435.1	GO:0003955(NAD(P)H dehydrogenase (quinone) activity);GO:0005829(cytosol);GO:0005886(plasma membrane);GO:0008752(FMN reductase activity);GO:0009507(chloroplast);GO:0009570(chloroplast stroma);GO:0009651(response to salt stress);GO:0009735(response to cytokinin);GO:0042742(defense response to bacterium);GO:0055114(oxidation-reduction process)	NAD(P)H:quinone oxidoreductase [Solanum lycopersicum]
Solyc01g068620.3	GO:0010239(chloroplast mRNA processing);GO:0031426(polycistronic mRNA processing);GO:0042644(chloroplast nucleoid)	PREDICTED: uncharacterized protein LOC101252111 [Solanum lycopersicum]
Solyc09g090470.3	GO:0005215(transporter activity);GO:0005886(plasma membrane);GO:0006857(oligopeptide transport);GO:0009611(response to wounding);GO:0009737(response to abscisic acid);GO:0009751(response to salicylic acid);GO:0009753(response to jasmonic acid);GO:0016020(membrane);GO:0016021(integral component of membrane);GO:0042538(hyperosmotic salinity response);GO:0042742(defense response to bacterium);GO:004…	PREDICTED: protein NRT1/ PTR FAMILY 5.2-like isoform X1 [Solanum lycopersicum]
Solyc02g092537.1	NA	NA
Solyc12g094520.2	GO:0005524(ATP binding);GO:0005777(peroxisome);GO:0008152(metabolic process);GO:0009507(chloroplast);GO:0009611(response to wounding);GO:0009695(jasmonic acid biosynthetic process);GO:0009698(phenylpropanoid metabolic process);GO:0016021(integral component of membrane);GO:0016207(4-coumarate-CoA ligase activity);GO:0016874(ligase activity)	PREDICTED: 4-coumarate--CoA ligase-like 5 [Solanum lycopersicum]
Solyc11g013810.2	GO:0005739(mitochondrion);GO:0005773(vacuole);GO:0005829(cytosol);GO:0005886(plasma membrane);GO:0006809(nitric oxide biosynthetic process);GO:0008940(nitrate reductase activity);GO:0009416(response to light stimulus);GO:0009610(response to symbiotic fungus);GO:0009635(response to herbicide);GO:0009703(nitrate reductase (NADH) activity);GO:0020037(heme binding);GO:0030151(molybdenum ion binding);…	nitrate reductase [NADH] [Solanum lycopersicum]
Solyc10g055770.2	GO:0005215(transporter activity);GO:0016021(integral component of membrane);GO:0055085(transmembrane transport)	PREDICTED: hippocampus abundant transcript-like protein 1 isoform X2 [Solanum lycopersicum]
Solyc03g122340.3	GO:0016165(linoleate 13S-lipoxygenase activity)	linoleate 13S-lipoxygenase 3-1, chloroplastic [Solanum lycopersicum]
Solyc10g084400.2	GO:0004364(glutathione transferase activity);GO:0005737(cytoplasm);GO:0006749(glutathione metabolic process);GO:0010731(protein glutathionylation)	PREDICTED: glutathione S-transferase L3 [Solanum lycopersicum]
Solyc04g081790.3	GO:0005576(extracellular region);GO:0016042(lipid catabolic process);GO:0016298(lipase activity);GO:0016746(transferase activity, transferring acyl groups);GO:0019953(sexual reproduction);GO:0052689(carboxylic ester hydrolase activity)	PREDICTED: uncharacterized protein LOC107017073 [Solanum pennellii]
Solyc04g074480.3	GO:0003849(3-deoxy-7-phosphoheptulonate synthase activity);GO:0009073(aromatic amino acid family biosynthetic process);GO:0009507(chloroplast);GO:0009536(plastid);GO:0016020(membrane)	phospho-2-dehydro-3-deoxyheptonate aldolase 2, chloroplastic [Solanum lycopersicum]
Solyc02g088460.3	GO:0004106(chorismate mutase activity);GO:0005829(cytosol);GO:0009073(aromatic amino acid family biosynthetic process);GO:0009507(chloroplast);GO:0009536(plastid);GO:0016688(L-ascorbate peroxidase activity);GO:0046417(chorismate metabolic process);GO:0055114(oxidation-reduction process)	PREDICTED: chorismate mutase 1, chloroplastic [Solanum lycopersicum]
Solyc05g008140.3	NA	PREDICTED: uncharacterized protein LOC101254383 [Solanum lycopersicum]
Solyc01g058720.3	GO:0005509(calcium ion binding)	PREDICTED: calmodulin [Solanum lycopersicum]
Solyc03g117600.3	GO:0005524(ATP binding);GO:0005618(cell wall);GO:0005634(nucleus);GO:0005739(mitochondrion);GO:0005774(vacuolar membrane);GO:0005794(Golgi apparatus);GO:0005829(cytosol);GO:0005886(plasma membrane);GO:0006351(transcription, DNA-templated);GO:0006355(regulation of transcription, DNA-templated);GO:0006457(protein folding);GO:0009266(response to temperature stimulus);GO:0009408(response to heat);GO:…	PREDICTED: heat shock 70 kDa protein 5 [Solanum lycopersicum]
Solyc10g007900.3	GO:0004497(monooxygenase activity)	PREDICTED: cytochrome P450 CYP72A219-like [Solanum lycopersicum]
Solyc12g005430.1	GO:0005737(cytoplasm);GO:0009735(response to cytokinin);GO:0016740(transferase activity);GO:0016747(transferase activity, transferring acyl groups other than amino-acyl groups)	PREDICTED: acetyl-CoA-benzylalcohol acetyltransferase-like [Solanum lycopersicum]
Solyc02g089500.3	GO:0005634(nucleus);GO:0009416(response to light stimulus);GO:0009909(regulation of flower development)	PREDICTED: LOW QUALITY PROTEIN: zinc finger protein CONSTANS-LIKE 2 [Solanum lycopersicum]
Solyc12g006770.1	NA	NA
Solyc03g118970.3	GO:0006855(drug transmembrane transport);GO:0015238(drug transmembrane transporter activity)	PREDICTED: protein DETOXIFICATION 16 [Solanum lycopersicum]
Solyc09g066495.1	GO:0001522(pseudouridine synthesis);GO:0003723(RNA binding);GO:0005634(nucleus);GO:0005730(nucleolus);GO:0006364(rRNA processing);GO:0010197(polar nucleus fusion);GO:0015030(Cajal body);GO:0030515(snoRNA binding);GO:0042254(ribosome biogenesis);GO:0072588(box H/ACA RNP complex)	PREDICTED: H/ACA ribonucleoprotein complex subunit 3-like protein [Solanum tuberosum]
Solyc07g007870.3	GO:0003959(NADPH dehydrogenase activity);GO:0005777(peroxisome);GO:0009695(jasmonic acid biosynthetic process);GO:0016629(12-oxophytodienoate reductase activity);GO:0031408(oxylipin biosynthetic process)	12-oxophytodienoate reductase 3 [Solanum lycopersicum]
Solyc04g016230.3	GO:0008194(UDP-glycosyltransferase activity);GO:0009813(flavonoid biosynthetic process);GO:0043231(intracellular membrane-bounded organelle);GO:0052696(flavonoid glucuronidation)	PREDICTED: zeatin O-xylosyltransferase-like [Solanum lycopersicum]
Solyc09g007260.3	GO:0003677(DNA binding);GO:0003700(transcription factor activity, sequence-specific DNA binding);GO:0005634(nucleus);GO:0006351(transcription, DNA-templated);GO:0006355(regulation of transcription, DNA-templated);GO:0009908(flower development);GO:0010073(meristem maintenance);GO:0010093(specification of floral organ identity);GO:0019953(sexual reproduction);GO:0030154(cell differentiation);GO:004…	PREDICTED: ethylene-responsive transcription factor RAP2-7-like isoform X1 [Solanum lycopersicum]
Solyc06g009020.2	GO:0004364(glutathione transferase activity);GO:0005737(cytoplasm);GO:0006749(glutathione metabolic process)	PREDICTED: glutathione S-transferase [Solanum lycopersicum]
Solyc12g057080.2	GO:0009813(flavonoid biosynthetic process);GO:0043231(intracellular membrane-bounded organelle);GO:0052696(flavonoid glucuronidation);GO:0080043(quercetin 3-O-glucosyltransferase activity);GO:0080044(quercetin 7-O-glucosyltransferase activity)	PREDICTED: 7-deoxyloganetin glucosyltransferase-like [Solanum lycopersicum]
Solyc04g074950.3	GO:0009507(chloroplast)	PREDICTED: esterase CG5412 isoform X3 [Solanum lycopersicum]
Solyc03g007530.3	GO:0005524(ATP binding);GO:0005774(vacuolar membrane);GO:0005886(plasma membrane);GO:0008559(xenobiotic-transporting ATPase activity);GO:0016021(integral component of membrane);GO:0042626(ATPase activity, coupled to transmembrane movement of substances)	PREDICTED: ABC transporter C family member 10-like [Solanum lycopersicum]
Solyc11g010380.2	GO:0006855(drug transmembrane transport);GO:0015238(drug transmembrane transporter activity)	PREDICTED: protein DETOXIFICATION 27 [Solanum lycopersicum]
Solyc09g009220.3	GO:0003674(molecular_function);GO:0005634(nucleus);GO:0008150(biological_process)	PREDICTED: uncharacterized protein LOC101267341 [Solanum lycopersicum]
Solyc06g008620.1	GO:0003674(molecular_function);GO:0005634(nucleus);GO:0006508(proteolysis)	PREDICTED: uncharacterized protein LOC101247825 [Solanum lycopersicum]
Solyc02g079170.3	GO:0003954(NADH dehydrogenase activity);GO:0005509(calcium ion binding);GO:0005739(mitochondrion);GO:0005743(mitochondrial inner membrane);GO:0005777(peroxisome)	PREDICTED: external alternative NAD(P)H-ubiquinone oxidoreductase B2, mitochondrial [Solanum lycopersicum]
Solyc05g051450.2	NA	PREDICTED: uncharacterized protein LOC101258372 [Solanum lycopersicum]
Solyc12g099400.2	GO:0003674(molecular_function);GO:0005829(cytosol);GO:0008150(biological_process);GO:0009507(chloroplast);GO:0009570(chloroplast stroma)	PREDICTED: uncharacterized protein LOC101264805 [Solanum lycopersicum]
Solyc06g073060.3	GO:0006508(proteolysis);GO:0008237(metallopeptidase activity);GO:0009850(auxin metabolic process);GO:0010178(IAA-amino acid conjugate hydrolase activity)	zinc_peptidase_like superfamily protein precursor [Solanum lycopersicum]
Solyc01g087775.1	GO:0004252(serine-type endopeptidase activity);GO:0005618(cell wall)	PREDICTED: subtilisin-like protease SBT1.7 [Solanum tuberosum]
Solyc05g011890.1	GO:0005737(cytoplasm);GO:0005794(Golgi apparatus);GO:0006952(defense response);GO:0008146(sulfotransferase activity);GO:0009651(response to salt stress);GO:0009751(response to salicylic acid);GO:0016131(brassinosteroid metabolic process);GO:0080118(brassinosteroid sulfotransferase activity);GO:1990135(flavonoid sulfotransferase activity)	PREDICTED: cytosolic sulfotransferase 12-like [Solanum lycopersicum]
Solyc01g009810.3	GO:0004674(protein serine/threonine kinase activity);GO:0005524(ATP binding);GO:0005886(plasma membrane);GO:0006468(protein phosphorylation);GO:0008289(lipid binding);GO:0009556(microsporogenesis);GO:0009742(brassinosteroid mediated signaling pathway);GO:0010152(pollen maturation);GO:0016021(integral component of membrane);GO:0016301(kinase activity);GO:0019199(transmembrane receptor protein kina…	PREDICTED: somatic embryogenesis receptor kinase 2-like [Solanum lycopersicum]
Solyc11g071550.2	GO:0004040(amidase activity);GO:0016884(carbon-nitrogen ligase activity, with glutamine as amido-N-donor)	PREDICTED: putative amidase C869.01 [Solanum lycopersicum]
Solyc06g069650.3	GO:0004674(protein serine/threonine kinase activity);GO:0005524(ATP binding);GO:0005739(mitochondrion);GO:0005886(plasma membrane);GO:0006468(protein phosphorylation);GO:0007169(transmembrane receptor protein tyrosine kinase signaling pathway);GO:0016021(integral component of membrane);GO:0031966(mitochondrial membrane)	PREDICTED: probable LRR receptor-like serine/threonine-protein kinase At1g74360 [Solanum lycopersicum]
Solyc12g009930.2	GO:0008194(UDP-glycosyltransferase activity);GO:0009813(flavonoid biosynthetic process);GO:0043231(intracellular membrane-bounded organelle);GO:0052696(flavonoid glucuronidation)	PREDICTED: zeatin O-glucosyltransferase-like [Solanum lycopersicum]
Solyc05g050560.1	GO:0003677(DNA binding);GO:0003700(transcription factor activity, sequence-specific DNA binding);GO:0005634(nucleus);GO:0006351(transcription, DNA-templated);GO:0006355(regulation of transcription, DNA-templated);GO:0044212(transcription regulatory region DNA binding);GO:0046983(protein dimerization activity)	PREDICTED: transcription factor bHLH13-like [Solanum lycopersicum]
Solyc12g094440.2	GO:0000741(karyogamy);GO:0003677(DNA binding);GO:0003700(transcription factor activity, sequence-specific DNA binding);GO:0005634(nucleus);GO:0006351(transcription, DNA-templated);GO:0006355(regulation of transcription, DNA-templated);GO:0010197(polar nucleus fusion)	PREDICTED: high mobility group B protein 9 [Solanum lycopersicum]
Solyc04g072070.3	GO:0003700(transcription factor activity, sequence-specific DNA binding);GO:0005515(protein binding);GO:0005634(nucleus);GO:0006351(transcription, DNA-templated);GO:0006355(regulation of transcription, DNA-templated);GO:0009867(jasmonic acid mediated signaling pathway);GO:0042742(defense response to bacterium);GO:0043565(sequence-specific DNA binding);GO:0050832(defense response to fungus)	PREDICTED: probable WRKY transcription factor 51 [Solanum lycopersicum]
Solyc06g053610.3	GO:0003677(DNA binding);GO:0003700(transcription factor activity, sequence-specific DNA binding);GO:0005634(nucleus);GO:0006355(regulation of transcription, DNA-templated);GO:0009651(response to salt stress);GO:0009723(response to ethylene);GO:0009733(response to auxin);GO:0009753(response to jasmonic acid);GO:0010200(response to chitin);GO:0046686(response to cadmium ion)	R2R3MYB transcription factor 14 [Solanum lycopersicum]
Solyc07g053350.3	GO:0005794(Golgi apparatus);GO:0016413(O-acetyltransferase activity);GO:0071554(cell wall organization or biogenesis)	PREDICTED: protein trichome birefringence-like 39 [Solanum lycopersicum]
Solyc11g066360.2	GO:0003674(molecular_function);GO:0005634(nucleus);GO:0008150(biological_process)	PREDICTED: uncharacterized protein LOC101261779 [Solanum lycopersicum]
Solyc11g068515.1	NA	NA
Solyc03g007240.3	GO:0004766(spermidine synthase activity);GO:0006596(polyamine biosynthetic process)	SPM1 protein [Solanum lycopersicum]
Solyc01g005715.1	NA	PREDICTED: receptor-like protein 12 [Solanum tuberosum]
Solyc02g079590.3	GO:0004674(protein serine/threonine kinase activity);GO:0005886(plasma membrane);GO:0006468(protein phosphorylation);GO:0006952(defense response);GO:0009506(plasmodesma);GO:0031625(ubiquitin protein ligase binding)	PREDICTED: uncharacterized protein LOC107010091 [Solanum pennellii]
Solyc08g065140.1	GO:0003674(molecular_function);GO:0005634(nucleus);GO:0005886(plasma membrane);GO:0016021(integral component of membrane)	PREDICTED: uncharacterized protein LOC101258680 [Solanum lycopersicum]
Solyc06g075010.3	GO:0005524(ATP binding);GO:0005739(mitochondrion);GO:0005829(cytosol);GO:0006457(protein folding);GO:0009507(chloroplast);GO:0009570(chloroplast stroma);GO:0009579(thylakoid);GO:0009658(chloroplast organization);GO:0009793(embryo development ending in seed dormancy);GO:0009941(chloroplast envelope);GO:0016020(membrane);GO:0022626(cytosolic ribosome);GO:0042026(protein refolding);GO:0048046(apopla…	PREDICTED: ruBisCO large subunit-binding protein subunit alpha, chloroplastic-like [Solanum lycopersicum]
Solyc04g071890.3	GO:0004601(peroxidase activity);GO:0009505(plant-type cell wall);GO:0009664(plant-type cell wall organization)	peroxidase 12 precursor [Solanum lycopersicum]
Solyc02g080640.3	GO:0000103(sulfate assimilation);GO:0009507(chloroplast);GO:0009973(adenylyl-sulfate reductase activity);GO:0016671(oxidoreductase activity, acting on a sulfur group of donors, disulfide as acceptor);GO:0019344(cysteine biosynthetic process);GO:0019419(sulfate reduction);GO:0033741(adenylyl-sulfate reductase (glutathione) activity);GO:0045454(cell redox homeostasis);GO:0046872(metal ion binding);…	adenylyl-sulfate reductase [Solanum lycopersicum]
Solyc10g076480.2	GO:0005887(integral component of plasma membrane);GO:0008519(ammonium transmembrane transporter activity);GO:0015695(organic cation transport);GO:0019740(nitrogen utilization);GO:0072488(ammonium transmembrane transport)	PREDICTED: ammonium transporter 2 [Solanum lycopersicum]
Solyc10g054440.2	GO:0008792(arginine decarboxylase activity);GO:0033388(putrescine biosynthetic process from arginine)	arginine decarboxylase [Solanum lycopersicum]
Solyc04g077270.3	GO:0004674(protein serine/threonine kinase activity);GO:0005886(plasma membrane);GO:0006468(protein phosphorylation);GO:0006952(defense response);GO:0009506(plasmodesma)	PREDICTED: G-type lectin S-receptor-like serine/threonine-protein kinase At4g27290 [Solanum lycopersicum]
Solyc09g072810.3	GO:0004674(protein serine/threonine kinase activity);GO:0005515(protein binding);GO:0005524(ATP binding);GO:0005634(nucleus);GO:0005886(plasma membrane);GO:0006468(protein phosphorylation);GO:0009506(plasmodesma);GO:0010183(pollen tube guidance);GO:0016020(membrane);GO:0016021(integral component of membrane);GO:0016301(kinase activity);GO:0090406(pollen tube)	PREDICTED: MDIS1-interacting receptor like kinase 2-like [Solanum lycopersicum]
Solyc08g007130.3	GO:0000024(maltose biosynthetic process);GO:0005983(starch catabolic process);GO:0009409(response to cold);GO:0009507(chloroplast);GO:0009570(chloroplast stroma);GO:0016161(beta-amylase activity)	PREDICTED: beta-amylase 3, chloroplastic-like [Solanum lycopersicum]
Solyc04g082030.1	GO:0004586(ornithine decarboxylase activity);GO:0005737(cytoplasm);GO:0033387(putrescine biosynthetic process from ornithine)	ornithine decarboxylase [Solanum lycopersicum]
Solyc06g083050.3	GO:0004185(serine-type carboxypeptidase activity);GO:0005773(vacuole);GO:0005777(peroxisome);GO:0016747(transferase activity, transferring acyl groups other than amino-acyl groups);GO:0019748(secondary metabolic process);GO:0051603(proteolysis involved in cellular protein catabolic process)	PREDICTED: serine carboxypeptidase-like 20 [Solanum lycopersicum]
Solyc04g079240.3	GO:0004620(phospholipase activity);GO:0005737(cytoplasm);GO:0016020(membrane);GO:0047372(acylglycerol lipase activity)	PREDICTED: patatin-like protein 2 [Solanum lycopersicum]
Solyc01g086670.3	NA	NA
Solyc08g074660.1	GO:0004842(ubiquitin-protein transferase activity);GO:0031463(Cul3-RING ubiquitin ligase complex)	PREDICTED: F-box/kelch-repeat protein SKIP25-like [Solanum lycopersicum]
Solyc07g062500.3	GO:0004497(monooxygenase activity)	PREDICTED: cytochrome P450 CYP72A219-like [Solanum lycopersicum]
Solyc04g051690.3	GO:0003700(transcription factor activity, sequence-specific DNA binding);GO:0005515(protein binding);GO:0005634(nucleus);GO:0006351(transcription, DNA-templated);GO:0006355(regulation of transcription, DNA-templated);GO:0009867(jasmonic acid mediated signaling pathway);GO:0042742(defense response to bacterium);GO:0043565(sequence-specific DNA binding);GO:0050832(defense response to fungus)	PREDICTED: probable WRKY transcription factor 51 isoform X2 [Solanum tuberosum]
Solyc09g011490.3	GO:0004364(glutathione transferase activity);GO:0005737(cytoplasm);GO:0006749(glutathione metabolic process);GO:0009407(toxin catabolic process)	PREDICTED: probable glutathione S-transferase [Solanum lycopersicum]
Solyc12g007170.2	GO:0003857(3-hydroxyacyl-CoA dehydrogenase activity);GO:0004165(dodecenoyl-CoA delta-isomerase activity);GO:0004300(enoyl-CoA hydratase activity);GO:0005618(cell wall);GO:0005737(cytoplasm);GO:0005777(peroxisome);GO:0006635(fatty acid beta-oxidation);GO:0007275(multicellular organism development);GO:0008692(3-hydroxybutyryl-CoA epimerase activity);GO:0009506(plasmodesma);GO:0009507(chloroplast);G…	PREDICTED: peroxisomal fatty acid beta-oxidation multifunctional protein AIM1 [Solanum lycopersicum]
Solyc04g079230.3	GO:0004620(phospholipase activity);GO:0005737(cytoplasm);GO:0016020(membrane);GO:0047372(acylglycerol lipase activity)	PREDICTED: patatin-like protein 2 [Solanum pennellii]
Solyc01g110150.2	NA	PREDICTED: nucleolin [Solanum lycopersicum]
Solyc08g074620.3	GO:0004503(monophenol monooxygenase activity);GO:0036263(L-DOPA monooxygenase activity)	polyphenol oxidase E, chloroplastic [Solanum lycopersicum]
Solyc09g010940.3	GO:0008152(metabolic process);GO:0016787(hydrolase activity)	PREDICTED: uncharacterized protein LOC101251913 [Solanum lycopersicum]
Solyc01g007050.2	GO:0002679(respiratory burst involved in defense response);GO:0004842(ubiquitin-protein transferase activity);GO:0005737(cytoplasm);GO:0005829(cytosol);GO:0006952(defense response);GO:0009414(response to water deprivation);GO:0010200(response to chitin);GO:0016567(protein ubiquitination);GO:0016874(ligase activity);GO:0051865(protein autoubiquitination)	PREDICTED: E3 ubiquitin-protein ligase PUB24-like [Solanum lycopersicum]
Solyc08g007460.2	GO:0005886(plasma membrane);GO:0006508(proteolysis);GO:0006869(lipid transport);GO:0008233(peptidase activity);GO:0008289(lipid binding);GO:0031225(anchored component of membrane)	PREDICTED: protein YLS3-like [Solanum lycopersicum]
Solyc01g006560.3	GO:0016165(linoleate 13S-lipoxygenase activity)	lipoxygenase [Solanum lycopersicum]
Solyc05g015530.3	GO:0005783(endoplasmic reticulum);GO:0006486(protein glycosylation);GO:0030968(endoplasmic reticulum unfolded protein response)	PREDICTED: stress-associated endoplasmic reticulum protein 2 [Solanum lycopersicum]
Solyc07g048070.3	GO:0005886(plasma membrane);GO:0016020(membrane);GO:0016021(integral component of membrane);GO:0046872(metal ion binding);GO:0055114(oxidation-reduction process)	PREDICTED: cytochrome b561 and DOMON domain-containing protein At5g47530 [Solanum lycopersicum]
Solyc03g114890.3	GO:0005774(vacuolar membrane);GO:0005886(plasma membrane);GO:0009834(plant-type secondary cell wall biogenesis);GO:0010215(cellulose microfibril organization);GO:0016049(cell growth);GO:0031225(anchored component of membrane)	PREDICTED: COBRA-like protein 4 [Solanum lycopersicum]
Solyc08g075540.4	GO:0005739(mitochondrion);GO:0005743(mitochondrial inner membrane);GO:0009409(response to cold);GO:0009916(alternative oxidase activity);GO:0016021(integral component of membrane);GO:0031930(mitochondria-nucleus signaling pathway);GO:0045333(cellular respiration);GO:0046872(metal ion binding);GO:0055114(oxidation-reduction process);GO:0070469(respiratory chain)	alternative oxidase 1a [Solanum lycopersicum]
Solyc05g053850.3	GO:0005515(protein binding);GO:0005634(nucleus);GO:0005737(cytoplasm);GO:0008429(phosphatidylethanolamine binding);GO:0009908(flower development);GO:0009909(regulation of flower development);GO:0009911(positive regulation of flower development);GO:0010119(regulation of stomatal movement);GO:0030154(cell differentiation);GO:0048573(photoperiodism, flowering)	protein SELF PRUNING 5G [Solanum lycopersicum]
Solyc12g042480.2	GO:0016020(membrane);GO:0016709(oxidoreductase activity, acting on paired donors, with incorporation or reduction of molecular oxygen, NAD(P)H as one donor, and incorporation of one atom of oxygen);GO:0044550(secondary metabolite biosynthetic process)	PREDICTED: cytochrome P450 CYP736A12-like [Solanum lycopersicum]
Solyc02g092890.1	NA	hypothetical protein A4A49_26459 [Nicotiana attenuata]
Solyc04g009440.3	GO:0003677(DNA binding);GO:0005515(protein binding);GO:0005634(nucleus);GO:0006351(transcription, DNA-templated);GO:0006355(regulation of transcription, DNA-templated);GO:0007275(multicellular organism development);GO:0008361(regulation of cell size);GO:0009416(response to light stimulus);GO:0009611(response to wounding);GO:0009620(response to fungus);GO:0009744(response to sucrose);GO:0009751(re…	NAC domain protein [Solanum lycopersicum]
Solyc10g075150.2	NA	PREDICTED: non-specific lipid-transfer protein 2-like [Solanum lycopersicum]
Solyc06g072230.1	GO:0004866(endopeptidase inhibitor activity);GO:0005576(extracellular region);GO:0005618(cell wall);GO:0006508(proteolysis);GO:0008233(peptidase activity);GO:0048046(apoplast)	PREDICTED: miraculin-like [Solanum lycopersicum]
Solyc07g041920.3	GO:0004197(cysteine-type endopeptidase activity);GO:0005615(extracellular space);GO:0005764(lysosome);GO:0006955(immune response);GO:0051603(proteolysis involved in cellular protein catabolic process)	PREDICTED: cysteine proteinase 3-like [Solanum lycopersicum]
Solyc07g056470.3	GO:0004364(glutathione transferase activity);GO:0005737(cytoplasm);GO:0006749(glutathione metabolic process);GO:0009407(toxin catabolic process)	PREDICTED: probable glutathione S-transferase [Solanum lycopersicum]
Solyc12g014110.2	GO:0005432(calcium:sodium antiporter activity);GO:0005509(calcium ion binding);GO:0055074(calcium ion homeostasis)	PREDICTED: uncharacterized protein LOC101257045 [Solanum lycopersicum]
Solyc01g009930.2	GO:0006952(defense response);GO:0007165(signal transduction);GO:0016020(membrane);GO:0016021(integral component of membrane)	PREDICTED: receptor-like protein 12 [Solanum tuberosum]
Solyc04g040130.1	GO:0006636(unsaturated fatty acid biosynthetic process);GO:0016717(oxidoreductase activity, acting on paired donors, with oxidation of a pair of donors resulting in the reduction of molecular oxygen to two molecules of water)	PREDICTED: delta(12)-fatty-acid desaturase FAD2-like [Solanum pennellii]
Solyc01g105360.3	GO:0009813(flavonoid biosynthetic process);GO:0043231(intracellular membrane-bounded organelle);GO:0052696(flavonoid glucuronidation);GO:0080043(quercetin 3-O-glucosyltransferase activity);GO:0080044(quercetin 7-O-glucosyltransferase activity)	PREDICTED: 7-deoxyloganetin glucosyltransferase-like [Solanum lycopersicum]
Solyc10g085830.2	GO:0005829(cytosol);GO:0008171(O-methyltransferase activity);GO:0008757(S-adenosylmethionine-dependent methyltransferase activity);GO:0019438(aromatic compound biosynthetic process)	PREDICTED: caffeic acid 3-O-methyltransferase 1 [Solanum lycopersicum]
Solyc08g016310.3	GO:0007165(signal transduction);GO:0016021(integral component of membrane)	PREDICTED: LRR receptor-like serine/threonine-protein kinase GSO1 isoform X2 [Solanum lycopersicum]
Solyc07g043500.1	GO:0009813(flavonoid biosynthetic process);GO:0043231(intracellular membrane-bounded organelle);GO:0052696(flavonoid glucuronidation);GO:0080043(quercetin 3-O-glucosyltransferase activity);GO:0080044(quercetin 7-O-glucosyltransferase activity)	PREDICTED: beta-D-glucosyl crocetin beta-1,6-glucosyltransferase-like [Solanum lycopersicum]
Solyc03g117860.3	GO:0000151(ubiquitin ligase complex);GO:0000209(protein polyubiquitination);GO:0005737(cytoplasm);GO:0031624(ubiquitin conjugating enzyme binding);GO:0032436(positive regulation of proteasomal ubiquitin-dependent protein catabolic process);GO:0042787(protein ubiquitination involved in ubiquitin-dependent protein catabolic process);GO:0061630(ubiquitin protein ligase activity)	PREDICTED: probable E3 ubiquitin-protein ligase RNF217 [Solanum lycopersicum]
Solyc03g119590.1	NA	PREDICTED: uncharacterized protein LOC101261799 [Solanum lycopersicum]
Solyc05g050350.2	GO:0005249(voltage-gated potassium channel activity);GO:0005887(integral component of plasma membrane);GO:0042391(regulation of membrane potential)	PREDICTED: cyclic nucleotide-gated ion channel 1-like [Solanum lycopersicum]
Solyc08g074705.1	NA	PREDICTED: SNF2 domain-containing protein CLASSY 4-like [Solanum tuberosum]
Solyc02g090970.1	GO:0004702(receptor signaling protein serine/threonine kinase activity);GO:0005737(cytoplasm)	PREDICTED: mitogen-activated protein kinase kinase kinase NPK1-like [Solanum lycopersicum]
Solyc06g083910.3	GO:0051213(dioxygenase activity)	PREDICTED: hyoscyamine 6-dioxygenase [Solanum lycopersicum]
Solyc07g006480.3	GO:0004190(aspartic-type endopeptidase activity);GO:0006508(proteolysis);GO:0030163(protein catabolic process)	PREDICTED: protein ASPARTIC PROTEASE IN GUARD CELL 1-like [Solanum lycopersicum]
Solyc04g074470.1	GO:0003674(molecular_function);GO:0005615(extracellular space);GO:0005618(cell wall);GO:0005794(Golgi apparatus);GO:0005829(cytosol);GO:0008150(biological_process);GO:0009505(plant-type cell wall);GO:0009506(plasmodesma);GO:0009507(chloroplast);GO:0048046(apoplast)	PREDICTED: protein EXORDIUM-like 2 [Solanum lycopersicum]
Solyc05g012180.3	GO:0016787(hydrolase activity)	PREDICTED: putative methylesterase 11, chloroplastic [Solanum lycopersicum]
Solyc03g043900.1	GO:0003677(DNA binding);GO:0003700(transcription factor activity, sequence-specific DNA binding);GO:0005515(protein binding);GO:0005634(nucleus);GO:0006355(regulation of transcription, DNA-templated);GO:0043565(sequence-specific DNA binding);GO:0044212(transcription regulatory region DNA binding)	PREDICTED: bZIP transcription factor 11-like [Solanum lycopersicum]
Solyc06g053930.3	GO:0005509(calcium ion binding);GO:0005513(detection of calcium ion);GO:0005515(protein binding);GO:0005634(nucleus);GO:0019722(calcium-mediated signaling)	PREDICTED: calmodulin-like protein 8 [Solanum lycopersicum]
Solyc10g018340.1	GO:0003674(molecular_function);GO:0005634(nucleus);GO:0005739(mitochondrion);GO:0007275(multicellular organism development);GO:0009733(response to auxin);GO:0009734(auxin-activated signaling pathway);GO:0010029(regulation of seed germination);GO:0040008(regulation of growth);GO:1900057(positive regulation of leaf senescence)	PREDICTED: auxin-responsive protein SAUR36-like [Nicotiana attenuata]
Solyc07g056420.4	GO:0004364(glutathione transferase activity);GO:0005737(cytoplasm);GO:0006749(glutathione metabolic process);GO:0009407(toxin catabolic process)	glutathione S-transferase-like protein [Solanum lycopersicum]
Solyc01g107820.2	GO:0009813(flavonoid biosynthetic process);GO:0043231(intracellular membrane-bounded organelle);GO:0052696(flavonoid glucuronidation);GO:0080043(quercetin 3-O-glucosyltransferase activity);GO:0080044(quercetin 7-O-glucosyltransferase activity)	scopoletin glucosyltransferase [Solanum lycopersicum]
Solyc10g005340.3	GO:0003674(molecular_function);GO:0005634(nucleus);GO:0005737(cytoplasm);GO:0009860(pollen tube growth);GO:0040008(regulation of growth)	PREDICTED: CRIB domain-containing protein RIC10 isoform X1 [Solanum tuberosum]
Solyc11g069700.2	GO:0003746(translation elongation factor activity);GO:0003924(GTPase activity);GO:0005622(intracellular)	PREDICTED: elongation factor 1-alpha-like [Solanum lycopersicum]
Solyc09g014490.3	GO:0003674(molecular_function);GO:0005634(nucleus);GO:0005875(microtubule associated complex);GO:0008150(biological_process)	PREDICTED: endochitinase A [Solanum lycopersicum]
Solyc03g116700.3	GO:0046658(anchored component of plasma membrane)	PREDICTED: cucumber peeling cupredoxin-like [Solanum lycopersicum]
Solyc09g075750.1	GO:0005634(nucleus);GO:0005829(cytosol);GO:0005886(plasma membrane);GO:0006629(lipid metabolic process);GO:0009536(plastid);GO:0009741(response to brassinosteroid);GO:0009742(brassinosteroid mediated signaling pathway);GO:0019210(kinase inhibitor activity)	PREDICTED: probable membrane-associated kinase regulator 1 [Solanum lycopersicum]
Solyc01g007980.3	GO:0004674(protein serine/threonine kinase activity);GO:0005886(plasma membrane);GO:0006468(protein phosphorylation);GO:0006952(defense response);GO:0009506(plasmodesma)	PREDICTED: cysteine-rich receptor-like protein kinase 2 isoform X1 [Solanum pennellii]
Solyc06g068650.3	GO:0005524(ATP binding);GO:0005634(nucleus);GO:0005737(cytoplasm);GO:0008152(metabolic process);GO:0009411(response to UV);GO:0009611(response to wounding);GO:0009620(response to fungus);GO:0009698(phenylpropanoid metabolic process);GO:0016207(4-coumarate-CoA ligase activity);GO:0016874(ligase activity)	4-coumarate--CoA ligase [Solanum lycopersicum]
Solyc10g079930.1	GO:0008194(UDP-glycosyltransferase activity);GO:0009813(flavonoid biosynthetic process);GO:0043231(intracellular membrane-bounded organelle);GO:0052696(flavonoid glucuronidation)	PREDICTED: zeatin O-glucosyltransferase-like [Solanum lycopersicum]
Solyc05g008210.3	GO:0003674(molecular_function);GO:0005634(nucleus);GO:0008150(biological_process)	PREDICTED: uncharacterized protein At1g66480-like [Solanum lycopersicum]
Solyc11g062440.2	GO:0005507(copper ion binding);GO:0016722(oxidoreductase activity, oxidizing metal ions)	PREDICTED: L-ascorbate oxidase [Solanum lycopersicum]
Solyc09g074570.1	GO:0005737(cytoplasm);GO:0008794(arsenate reductase (glutaredoxin) activity);GO:0009055(electron carrier activity);GO:0015035(protein disulfide oxidoreductase activity);GO:0045454(cell redox homeostasis);GO:0055114(oxidation-reduction process)	PREDICTED: glutaredoxin-C13 [Solanum lycopersicum]
Solyc01g105370.3	GO:0005739(mitochondrion);GO:0005829(cytosol);GO:0009610(response to symbiotic fungus);GO:0016491(oxidoreductase activity);GO:0018580(nitronate monooxygenase activity);GO:0046686(response to cadmium ion);GO:0051213(dioxygenase activity);GO:0055114(oxidation-reduction process)	PREDICTED: uncharacterized protein LOC101251627 [Solanum lycopersicum]
Solyc03g006620.3	GO:0003674(molecular_function);GO:0008150(biological_process);GO:0009507(chloroplast);GO:0016021(integral component of membrane)	PREDICTED: uncharacterized protein LOC101263673 [Solanum lycopersicum]
Solyc03g033790.3	GO:0002237(response to molecule of bacterial origin);GO:0005524(ATP binding);GO:0005739(mitochondrion);GO:0005740(mitochondrial envelope);GO:0005741(mitochondrial outer membrane);GO:0005886(plasma membrane);GO:0008219(cell death);GO:0009411(response to UV);GO:0009617(response to bacterium);GO:0009626(plant-type hypersensitive response);GO:0009863(salicylic acid mediated signaling pathway);GO:0016…	PREDICTED: protein HYPER-SENSITIVITY-RELATED 4-like [Solanum lycopersicum]
Solyc10g055810.2	GO:0004568(chitinase activity);GO:0005576(extracellular region);GO:0008061(chitin binding);GO:0016998(cell wall macromolecule catabolic process);GO:0050832(defense response to fungus)	basic 30 kDa endochitinase precursor [Solanum lycopersicum]
Solyc08g068710.1	GO:0005737(cytoplasm);GO:0006591(ornithine metabolic process);GO:0006952(defense response);GO:0008080(N-acetyltransferase activity);GO:0009753(response to jasmonic acid)	PREDICTED: tyramine N-feruloyltransferase 4/11-like [Solanum lycopersicum]
Solyc02g032860.3	GO:0000103(sulfate assimilation);GO:0004604(phosphoadenylyl-sulfate reductase (thioredoxin) activity);GO:0009507(chloroplast);GO:0009534(chloroplast thylakoid);GO:0009570(chloroplast stroma);GO:0009973(adenylyl-sulfate reductase activity);GO:0016671(oxidoreductase activity, acting on a sulfur group of donors, disulfide as acceptor);GO:0019344(cysteine biosynthetic process);GO:0019379(sulfate assi…	PREDICTED: 5'-adenylylsulfate reductase 3, chloroplastic [Solanum lycopersicum]
Solyc01g005870.2	GO:0005886(plasma membrane);GO:0007165(signal transduction);GO:0016021(integral component of membrane);GO:0016301(kinase activity)	PREDICTED: receptor-like protein 12 [Solanum lycopersicum]
Solyc03g065205.1	GO:0003674(molecular_function);GO:0005739(mitochondrion)	PREDICTED: uncharacterized protein LOC101251556 [Solanum lycopersicum]
Solyc02g077370.1	GO:0003677(DNA binding);GO:0003700(transcription factor activity, sequence-specific DNA binding);GO:0005622(intracellular);GO:0005634(nucleus);GO:0006351(transcription, DNA-templated);GO:0006355(regulation of transcription, DNA-templated);GO:0006952(defense response);GO:0009867(jasmonic acid mediated signaling pathway);GO:0009873(ethylene-activated signaling pathway)	pathogenesis-related genes transcriptional activator PTI5 [Solanum lycopersicum]
Solyc07g043480.1	GO:0008194(UDP-glycosyltransferase activity);GO:0009813(flavonoid biosynthetic process);GO:0043231(intracellular membrane-bounded organelle);GO:0052696(flavonoid glucuronidation)	PREDICTED: zeatin O-xylosyltransferase-like [Solanum lycopersicum]
Solyc11g005730.2	GO:0003677(DNA binding);GO:0005515(protein binding);GO:0005634(nucleus);GO:0006275(regulation of DNA replication);GO:0006355(regulation of transcription, DNA-templated);GO:0008270(zinc ion binding);GO:0009294(DNA mediated transformation);GO:0009507(chloroplast);GO:0009555(pollen development);GO:0018024(histone-lysine N-methyltransferase activity);GO:0046976(histone methyltransferase activity (H3-…	PREDICTED: probable Histone-lysine N-methyltransferase ATXR5 isoform X1 [Solanum lycopersicum]
Solyc02g080080.3	GO:0004674(protein serine/threonine kinase activity);GO:0005886(plasma membrane);GO:0006468(protein phosphorylation);GO:0006952(defense response);GO:0009506(plasmodesma)	PREDICTED: putative receptor-like protein kinase At4g00960 isoform X1 [Solanum lycopersicum]
Solyc03g093890.3	GO:0003677(DNA binding);GO:0003700(transcription factor activity, sequence-specific DNA binding);GO:0005634(nucleus);GO:0006355(regulation of transcription, DNA-templated);GO:0009651(response to salt stress);GO:0009723(response to ethylene);GO:0009733(response to auxin);GO:0009751(response to salicylic acid);GO:0009753(response to jasmonic acid)	R2R3MYB transcription factor 52 [Solanum lycopersicum]
Solyc11g010170.2	GO:0003824(catalytic activity);GO:0005737(cytoplasm);GO:0019898(extrinsic component of membrane)	PREDICTED: disease resistance protein RPM1-like [Solanum lycopersicum]
Solyc08g075550.3	GO:0005739(mitochondrion);GO:0005743(mitochondrial inner membrane);GO:0009916(alternative oxidase activity);GO:0016021(integral component of membrane);GO:0046872(metal ion binding);GO:0055114(oxidation-reduction process);GO:0070469(respiratory chain)	alternative oxidase 1b [Solanum lycopersicum]
Solyc05g009090.2	GO:0004674(protein serine/threonine kinase activity);GO:0005524(ATP binding);GO:0005576(extracellular region);GO:0006468(protein phosphorylation);GO:0016021(integral component of membrane);GO:0016301(kinase activity);GO:0016310(phosphorylation)	PREDICTED: LEAF RUST 10 DISEASE-RESISTANCE LOCUS RECEPTOR-LIKE PROTEIN KINASE-like 2.1 [Solanum lycopersicum]
Solyc08g083370.3	GO:0000287(magnesium ion binding);GO:0004427(inorganic diphosphatase activity);GO:0071344(diphosphate metabolic process)	PREDICTED: soluble inorganic pyrophosphatase PPA1-like isoform X1 [Solanum lycopersicum]
Solyc05g015840.3	GO:0003677(DNA binding);GO:0003700(transcription factor activity, sequence-specific DNA binding);GO:0005634(nucleus);GO:0006351(transcription, DNA-templated);GO:0006355(regulation of transcription, DNA-templated);GO:0046872(metal ion binding);GO:0048653(anther development)	PREDICTED: teosinte glume architecture 1 [Solanum lycopersicum]
Solyc08g082620.3	GO:0004312(fatty acid synthase activity);GO:0004315(3-oxoacyl-[acyl-carrier-protein] synthase activity);GO:0006633(fatty acid biosynthetic process);GO:0006636(unsaturated fatty acid biosynthetic process);GO:0009507(chloroplast);GO:0009536(plastid);GO:0009570(chloroplast stroma);GO:0009631(cold acclimation);GO:0009793(embryo development ending in seed dormancy)	PREDICTED: 3-oxoacyl-[acyl-carrier-protein] synthase I, chloroplastic [Solanum lycopersicum]
Solyc12g017960.1	NA	PREDICTED: uncharacterized protein LOC107061619 [Solanum tuberosum]
Solyc02g077430.3	GO:0004806(triglyceride lipase activity);GO:0005737(cytoplasm);GO:0006629(lipid metabolic process);GO:0008970(phosphatidylcholine 1-acylhydrolase activity);GO:0010187(negative regulation of seed germination);GO:0019915(lipid storage);GO:0046340(diacylglycerol catabolic process);GO:0047372(acylglycerol lipase activity);GO:0052651(monoacylglycerol catabolic process)	PREDICTED: phospholipase A1-IIgamma-like [Solanum lycopersicum]
Solyc08g014570.3	GO:0005886(plasma membrane);GO:0016021(integral component of membrane)	PREDICTED: ankyrin repeat-containing protein At5g02620 [Solanum lycopersicum]
Solyc02g080290.3	GO:0008422(beta-glucosidase activity);GO:1901657(glycosyl compound metabolic process)	PREDICTED: beta-glucosidase 18-like [Solanum lycopersicum]
Solyc04g071780.3	GO:0016020(membrane);GO:0016709(oxidoreductase activity, acting on paired donors, with incorporation or reduction of molecular oxygen, NAD(P)H as one donor, and incorporation of one atom of oxygen);GO:0044550(secondary metabolite biosynthetic process)	PREDICTED: cytochrome P450 71A1-like [Solanum lycopersicum]
Solyc01g060130.3	GO:0005525(GTP binding);GO:0005737(cytoplasm);GO:0005783(endoplasmic reticulum);GO:0005794(Golgi apparatus);GO:0005829(cytosol);GO:0006886(intracellular protein transport);GO:0007264(small GTPase mediated signal transduction);GO:0016192(vesicle-mediated transport)	GTP-binding protein SAR2 [Solanum lycopersicum]
Solyc04g071340.4	GO:0005634(nucleus);GO:0005737(cytoplasm);GO:0005829(cytosol);GO:0005983(starch catabolic process);GO:0005986(sucrose biosynthetic process);GO:0006000(fructose metabolic process);GO:0009737(response to abscisic acid);GO:0009750(response to fructose);GO:0015979(photosynthesis);GO:0016311(dephosphorylation);GO:0030388(fructose 1,6-bisphosphate metabolic process);GO:0042132(fructose 1,6-bisphosphate…	PREDICTED: fructose-1,6-bisphosphatase, cytosolic [Solanum lycopersicum]
Solyc08g006875.1	GO:0004871(signal transducer activity);GO:0005770(late endosome);GO:0005886(plasma membrane);GO:0009416(response to light stimulus);GO:0009908(flower development);GO:0009911(positive regulation of flower development);GO:0010229(inflorescence development);GO:0010540(basipetal auxin transport);GO:0016567(protein ubiquitination);GO:0045176(apical protein localization);GO:0048513(animal organ develop…	PREDICTED: BTB/POZ domain-containing protein NPY1 [Solanum lycopersicum]
Solyc03g116590.3	GO:0003674(molecular_function);GO:0005774(vacuolar membrane);GO:0008150(biological_process);GO:0031225(anchored component of membrane)	PREDICTED: uncharacterized protein LOC101247711 [Solanum lycopersicum]
Solyc08g067340.3	GO:0002237(response to molecule of bacterial origin);GO:0003700(transcription factor activity, sequence-specific DNA binding);GO:0005515(protein binding);GO:0005634(nucleus);GO:0006351(transcription, DNA-templated);GO:0006355(regulation of transcription, DNA-templated);GO:0009611(response to wounding);GO:0009751(response to salicylic acid);GO:0010200(response to chitin);GO:0031347(regulation of d…	PREDICTED: probable WRKY transcription factor 40 [Solanum lycopersicum]
Solyc06g076160.3	GO:0016020(membrane);GO:0016709(oxidoreductase activity, acting on paired donors, with incorporation or reduction of molecular oxygen, NAD(P)H as one donor, and incorporation of one atom of oxygen);GO:0044550(secondary metabolite biosynthetic process)	PREDICTED: cytochrome P450 71A9-like [Solanum lycopersicum]
Solyc01g006950.3	GO:0000149(SNARE binding);GO:0005484(SNAP receptor activity);GO:0005886(plasma membrane);GO:0006886(intracellular protein transport);GO:0006887(exocytosis);GO:0006906(vesicle fusion);GO:0012505(endomembrane system);GO:0016021(integral component of membrane);GO:0031201(SNARE complex);GO:0048278(vesicle docking)	PREDICTED: syntaxin-121-like [Solanum lycopersicum]
Solyc01g006380.2	NA	PREDICTED: putative E3 ubiquitin-protein ligase LIN-2 [Solanum lycopersicum]
Solyc03g083010.3	GO:0016787(hydrolase activity)	PREDICTED: uncharacterized protein LOC101261000 isoform X1 [Solanum lycopersicum]
Solyc02g090490.3	GO:0004620(phospholipase activity);GO:0005737(cytoplasm);GO:0016020(membrane);GO:0047372(acylglycerol lipase activity)	PREDICTED: patatin-like protein 3 [Solanum lycopersicum]
Solyc04g076730.1	NA	hypothetical protein A4A49_41009 [Nicotiana attenuata]
Solyc05g009550.3	GO:0005737(cytoplasm);GO:0006979(response to oxidative stress);GO:0015031(protein transport)	PREDICTED: uncharacterized protein LOC101258366 [Solanum lycopersicum]
Solyc02g065240.3	GO:0016787(hydrolase activity)	PREDICTED: salicylic acid-binding protein 2 [Solanum lycopersicum]
Solyc02g064680.3	GO:0005388(calcium-transporting ATPase activity);GO:0005887(integral component of plasma membrane);GO:0043231(intracellular membrane-bounded organelle)	PREDICTED: calcium-transporting ATPase 2, plasma membrane-type-like [Solanum lycopersicum]
Solyc03g096770.1	NA	PREDICTED: uncharacterized protein LOC101243684 [Solanum lycopersicum]
Solyc02g093600.3	GO:0009408(response to heat)	PREDICTED: class I heat shock protein-like [Solanum lycopersicum]
Solyc10g085030.1	GO:0005737(cytoplasm);GO:0005773(vacuole);GO:0005794(Golgi apparatus);GO:0005829(cytosol);GO:0005886(plasma membrane);GO:0010017(red or far-red light signaling pathway);GO:0020037(heme binding)	PREDICTED: uncharacterized protein LOC101250355 [Solanum lycopersicum]
Solyc04g079730.1	GO:0004497(monooxygenase activity);GO:0006952(defense response);GO:0009535(chloroplast thylakoid membrane);GO:0009695(jasmonic acid biosynthetic process);GO:0009941(chloroplast envelope);GO:0016125(sterol metabolic process)	allene oxide synthase [Solanum lycopersicum]
Solyc04g007960.3	GO:0005634(nucleus);GO:0005737(cytoplasm);GO:0006301(postreplication repair);GO:0031625(ubiquitin protein ligase binding);GO:0061630(ubiquitin protein ligase activity);GO:0070534(protein K63-linked ubiquitination)	ubiquitin-conjugating enzyme E2 variant 1B-like [Solanum lycopersicum]
Solyc04g079760.3	GO:0003674(molecular_function);GO:0005886(plasma membrane);GO:0008150(biological_process);GO:0009941(chloroplast envelope);GO:0016021(integral component of membrane)	PREDICTED: uncharacterized protein LOC101245158 isoform X2 [Solanum lycopersicum]
Solyc09g091550.3	GO:0005634(nucleus);GO:0008168(methyltransferase activity);GO:0008757(S-adenosylmethionine-dependent methyltransferase activity);GO:0032259(methylation)	S-adenosyl-L-methionine: salicylic acid carboxyl methyltransferase [Solanum lycopersicum]
Solyc08g016210.3	GO:0007165(signal transduction);GO:0016021(integral component of membrane)	PREDICTED: LRR receptor-like serine/threonine-protein kinase FLS2 isoform X1 [Solanum lycopersicum]
Solyc01g005000.3	GO:0004351(glutamate decarboxylase activity);GO:0005516(calmodulin binding);GO:0005634(nucleus);GO:0005829(cytosol);GO:0006536(glutamate metabolic process);GO:0030170(pyridoxal phosphate binding)	glutamate decarboxylase isoform3 [Solanum lycopersicum]
Solyc12g036320.2	GO:0004674(protein serine/threonine kinase activity);GO:0005886(plasma membrane);GO:0007166(cell surface receptor signaling pathway)	PREDICTED: LEAF RUST 10 DISEASE-RESISTANCE LOCUS RECEPTOR-LIKE PROTEIN KINASE-like 1.2 isoform X2 [Solanum lycopersicum]
Solyc01g005410.3	GO:0005811(lipid particle);GO:0009507(chloroplast);GO:0009737(response to abscisic acid);GO:0009819(drought recovery);GO:0046872(metal ion binding);GO:0055114(oxidation-reduction process);GO:1990137(plant seed peroxidase activity)	PREDICTED: probable peroxygenase 5 [Solanum lycopersicum]
Solyc01g090560.3	GO:0003677(DNA binding);GO:0003700(transcription factor activity, sequence-specific DNA binding);GO:0005634(nucleus);GO:0006351(transcription, DNA-templated);GO:0006355(regulation of transcription, DNA-templated);GO:0009873(ethylene-activated signaling pathway);GO:0044212(transcription regulatory region DNA binding)	PREDICTED: ethylene-responsive transcription factor ERF038-like [Solanum lycopersicum]
Solyc09g009040.3	GO:0016126(sterol biosynthetic process);GO:0030176(integral component of endoplasmic reticulum membrane);GO:0050613(delta14-sterol reductase activity)	delta14-sterol reductase [Solanum lycopersicum]
Solyc02g064980.1	GO:0004702(receptor signaling protein serine/threonine kinase activity);GO:0005737(cytoplasm)	PREDICTED: mitogen-activated protein kinase kinase kinase 1-like [Solanum lycopersicum]
Solyc02g031990.1	GO:0003674(molecular_function);GO:0005634(nucleus);GO:0008150(biological_process)	PREDICTED: uncharacterized protein LOC107009869 [Solanum pennellii]
Solyc11g066250.2	GO:0004185(serine-type carboxypeptidase activity);GO:0005773(vacuole);GO:0051603(proteolysis involved in cellular protein catabolic process)	PREDICTED: serine carboxypeptidase-like [Solanum lycopersicum]
Solyc03g033840.3	GO:0002237(response to molecule of bacterial origin);GO:0005524(ATP binding);GO:0005739(mitochondrion);GO:0005740(mitochondrial envelope);GO:0005741(mitochondrial outer membrane);GO:0005886(plasma membrane);GO:0008219(cell death);GO:0009411(response to UV);GO:0009617(response to bacterium);GO:0009626(plant-type hypersensitive response);GO:0009863(salicylic acid mediated signaling pathway);GO:0016…	PREDICTED: AAA-ATPase At3g50940-like [Solanum lycopersicum]
Solyc08g082130.3	GO:0005634(nucleus)	PREDICTED: uncharacterized protein LOC101259961 [Solanum lycopersicum]
Solyc06g062920.3	GO:0005515(protein binding)	auxin-regulated dual specificity cytosolic kinase [Solanum lycopersicum]
Solyc05g053010.1	GO:0004674(protein serine/threonine kinase activity);GO:0005524(ATP binding);GO:0005886(plasma membrane);GO:0006468(protein phosphorylation);GO:0016021(integral component of membrane);GO:0016301(kinase activity);GO:0030246(carbohydrate binding)	L-type lectin-domain containing receptor kinase S.4-like precursor [Solanum lycopersicum]
Solyc12g008960.2	GO:0005516(calmodulin binding);GO:0005634(nucleus);GO:0005737(cytoplasm);GO:0008150(biological_process)	PREDICTED: IQ domain-containing protein IQM1 [Solanum lycopersicum]
Solyc04g007790.3	GO:0003674(molecular_function);GO:0006952(defense response);GO:0009507(chloroplast);GO:0009607(response to biotic stimulus)	PREDICTED: kirola-like [Solanum lycopersicum]
Solyc03g116690.3	GO:0046658(anchored component of plasma membrane)	PREDICTED: cucumber peeling cupredoxin-like [Solanum lycopersicum]
Solyc08g008087.1	GO:0001944(vasculature development);GO:0005515(protein binding);GO:0005737(cytoplasm);GO:0006952(defense response);GO:0006979(response to oxidative stress);GO:0009611(response to wounding);GO:0009612(response to mechanical stimulus);GO:0009693(ethylene biosynthetic process);GO:0009723(response to ethylene);GO:0009733(response to auxin);GO:0009753(response to jasmonic acid);GO:0009835(fruit ripeni…	1-aminocyclopropane-1-carboxylate synthase [Solanum lycopersicum]
Solyc06g060340.3	GO:0009507(chloroplast);GO:0009517(PSII associated light-harvesting complex II);GO:0009523(photosystem II);GO:0009534(chloroplast thylakoid);GO:0009535(chloroplast thylakoid membrane);GO:0009579(thylakoid);GO:0010027(thylakoid membrane organization);GO:0010196(nonphotochemical quenching);GO:0015979(photosynthesis);GO:0016020(membrane);GO:0016021(integral component of membrane);GO:0016168(chloroph…	photosystem II subunit S [Solanum lycopersicum]
Solyc11g006030.1	GO:0004842(ubiquitin-protein transferase activity);GO:0005634(nucleus);GO:0010200(response to chitin);GO:0016567(protein ubiquitination);GO:0016874(ligase activity)	PREDICTED: U-box domain-containing protein 21-like [Solanum lycopersicum]
Solyc09g011560.2	GO:0004364(glutathione transferase activity);GO:0005737(cytoplasm);GO:0006749(glutathione metabolic process);GO:0009407(toxin catabolic process)	PREDICTED: probable glutathione S-transferase [Solanum lycopersicum]
Solyc07g040710.3	GO:0005516(calmodulin binding);GO:0005634(nucleus);GO:0005737(cytoplasm)	PREDICTED: IQ domain-containing protein IQM1-like [Solanum pennellii]
Solyc01g006550.3	GO:0005576(extracellular region);GO:0006952(defense response);GO:0007165(signal transduction);GO:0016021(integral component of membrane);GO:0016301(kinase activity)	PREDICTED: receptor-like protein 12 isoform X1 [Solanum lycopersicum]
Solyc09g009540.3	GO:0016787(hydrolase activity)	alpha/beta-hydrolases superfamily protein precursor [Solanum lycopersicum]
Solyc10g081770.2	GO:0005524(ATP binding);GO:0005634(nucleus);GO:0006281(DNA repair);GO:0016020(membrane);GO:0016301(kinase activity);GO:0016310(phosphorylation);GO:0016568(chromatin modification);GO:0031047(gene silencing by RNA)	PREDICTED: protein MICRORCHIDIA 7-like [Solanum lycopersicum]
Solyc02g080040.3	GO:0004674(protein serine/threonine kinase activity);GO:0005886(plasma membrane);GO:0006468(protein phosphorylation);GO:0006952(defense response);GO:0009506(plasmodesma)	PREDICTED: putative receptor-like protein kinase At4g00960 [Solanum pennellii]
Solyc08g062490.3	GO:0003700(transcription factor activity, sequence-specific DNA binding);GO:0005634(nucleus);GO:0006351(transcription, DNA-templated);GO:0006355(regulation of transcription, DNA-templated);GO:0009867(jasmonic acid mediated signaling pathway);GO:0043565(sequence-specific DNA binding);GO:0050832(defense response to fungus)	PREDICTED: probable WRKY transcription factor 75 [Solanum lycopersicum]
Solyc03g044180.1	NA	hypothetical protein A4A49_55490 [Nicotiana attenuata]
Solyc01g008510.3	GO:0003674(molecular_function);GO:0009507(chloroplast);GO:0009535(chloroplast thylakoid membrane);GO:0009543(chloroplast thylakoid lumen);GO:0009611(response to wounding);GO:0010193(response to ozone);GO:0010224(response to UV-B);GO:0030095(chloroplast photosystem II)	PREDICTED: photosystem II 5 kDa protein, chloroplastic-like [Solanum lycopersicum]
Solyc05g055740.3	GO:0004721(phosphoprotein phosphatase activity);GO:0004725(protein tyrosine phosphatase activity);GO:0005634(nucleus);GO:0005737(cytoplasm);GO:0016791(phosphatase activity)	PREDICTED: probable tyrosine-protein phosphatase At1g05000 [Solanum lycopersicum]
Solyc11g068940.1	GO:0002679(respiratory burst involved in defense response);GO:0004842(ubiquitin-protein transferase activity);GO:0005737(cytoplasm);GO:0005829(cytosol);GO:0006952(defense response);GO:0009414(response to water deprivation);GO:0010200(response to chitin);GO:0016567(protein ubiquitination);GO:0016874(ligase activity);GO:0051865(protein autoubiquitination)	PREDICTED: E3 ubiquitin-protein ligase PUB23-like [Solanum lycopersicum]
Solyc09g011990.1	GO:0004674(protein serine/threonine kinase activity);GO:0005524(ATP binding);GO:0005886(plasma membrane);GO:0006468(protein phosphorylation);GO:0009751(response to salicylic acid);GO:0016021(integral component of membrane);GO:0016301(kinase activity);GO:0030246(carbohydrate binding)	PREDICTED: L-type lectin-domain containing receptor kinase IV.1 [Solanum lycopersicum]
Solyc10g080000.2	GO:0005634(nucleus);GO:0005737(cytoplasm);GO:0006352(DNA-templated transcription, initiation);GO:0006355(regulation of transcription, DNA-templated);GO:0008270(zinc ion binding);GO:0017025(TBP-class protein binding)	PREDICTED: transcription initiation factor IIB-2-like [Solanum lycopersicum]
Solyc09g072610.3	GO:0046577(long-chain-alcohol oxidase activity)	PREDICTED: long-chain-alcohol oxidase FAO2-like [Solanum lycopersicum]
Solyc02g086270.3	GO:0004674(protein serine/threonine kinase activity);GO:0005886(plasma membrane);GO:0007166(cell surface receptor signaling pathway)	PREDICTED: LEAF RUST 10 DISEASE-RESISTANCE LOCUS RECEPTOR-LIKE PROTEIN KINASE-like 1.4 isoform X1 [Solanum lycopersicum]
Solyc08g083360.3	GO:0006810(transport);GO:0009055(electron carrier activity);GO:0009507(chloroplast);GO:0009535(chloroplast thylakoid membrane);GO:0009773(photosynthetic electron transport in photosystem I);GO:0010598(NAD(P)H dehydrogenase complex (plastoquinone));GO:0046872(metal ion binding);GO:0051537(2 iron, 2 sulfur cluster binding)	PREDICTED: photosynthetic NDH subunit of subcomplex B 3, chloroplastic [Solanum lycopersicum]
Solyc05g055750.3	GO:0003700(transcription factor activity, sequence-specific DNA binding);GO:0005634(nucleus);GO:0006351(transcription, DNA-templated);GO:0006355(regulation of transcription, DNA-templated);GO:0009409(response to cold);GO:0009555(pollen development);GO:0009846(pollen germination);GO:0043565(sequence-specific DNA binding)	PREDICTED: probable WRKY transcription factor 26 [Solanum lycopersicum]
Solyc10g085350.2	GO:0003674(molecular_function);GO:0006954(inflammatory response);GO:0009507(chloroplast);GO:0051707(response to other organism)	PREDICTED: macrophage migration inhibitory factor homolog [Solanum lycopersicum]
Solyc04g050440.3	GO:0005887(integral component of plasma membrane);GO:0008519(ammonium transmembrane transporter activity);GO:0015695(organic cation transport);GO:0015696(ammonium transport);GO:0019740(nitrogen utilization);GO:0072488(ammonium transmembrane transport)	ammonium transporter 1 member 2 [Solanum lycopersicum]
Solyc08g078650.3	GO:0005739(mitochondrion);GO:0006486(protein glycosylation);GO:0009058(biosynthetic process);GO:0016021(integral component of membrane);GO:0016051(carbohydrate biosynthetic process);GO:0016757(transferase activity, transferring glycosyl groups);GO:0016758(transferase activity, transferring hexosyl groups);GO:0046872(metal ion binding)	PREDICTED: putative glucuronosyltransferase PGSIP8 [Solanum lycopersicum]
Solyc05g009120.3	GO:0008375(acetylglucosaminyltransferase activity);GO:0016021(integral component of membrane);GO:0016757(transferase activity, transferring glycosyl groups)	PREDICTED: uncharacterized protein LOC101249358 [Solanum lycopersicum]
Solyc12g009190.2	GO:0004674(protein serine/threonine kinase activity);GO:0005515(protein binding);GO:0005524(ATP binding);GO:0005576(extracellular region);GO:0006468(protein phosphorylation);GO:0007169(transmembrane receptor protein tyrosine kinase signaling pathway);GO:0009506(plasmodesma);GO:0016021(integral component of membrane);GO:0016301(kinase activity);GO:0080092(regulation of pollen tube growth)	PREDICTED: pollen receptor-like kinase 3 [Solanum lycopersicum]
Solyc10g017570.3	GO:0031525(menthol biosynthetic process);GO:0042214(terpene metabolic process);GO:0052581((-)-isopiperitenone reductase activity);GO:0070402(NADPH binding)	PREDICTED: (+)-neomenthol dehydrogenase isoform X1 [Solanum lycopersicum]
Solyc08g082590.3	GO:0005634(nucleus);GO:0005884(actin filament);GO:0009055(electron carrier activity);GO:0009902(chloroplast relocation);GO:0015035(protein disulfide oxidoreductase activity);GO:0045454(cell redox homeostasis);GO:0051017(actin filament bundle assembly)	PREDICTED: glutaredoxin domain-containing cysteine-rich protein 1 [Solanum lycopersicum]
Solyc00g009140.3	GO:0005575(cellular_component);GO:0016491(oxidoreductase activity);GO:0055114(oxidation-reduction process)	PREDICTED: dehydrogenase/reductase SDR family member 12 [Solanum lycopersicum]
Solyc03g094160.3	GO:0004197(cysteine-type endopeptidase activity);GO:0005515(protein binding);GO:0006508(proteolysis);GO:0006952(defense response);GO:0043068(positive regulation of programmed cell death)	PREDICTED: metacaspase-1-like [Solanum lycopersicum]
Solyc05g052750.3	GO:0005739(mitochondrion);GO:0008150(biological_process);GO:0016021(integral component of membrane);GO:0016787(hydrolase activity)	PREDICTED: uncharacterized protein LOC101254095 [Solanum lycopersicum]
Solyc11g017270.2	GO:0004672(protein kinase activity);GO:0005524(ATP binding);GO:0005886(plasma membrane);GO:0006468(protein phosphorylation);GO:0016021(integral component of membrane)	PREDICTED: leucine-rich repeat receptor-like tyrosine-protein kinase PXC3 [Solanum pennellii]
Solyc07g005100.3	GO:0004568(chitinase activity);GO:0005576(extracellular region);GO:0006032(chitin catabolic process);GO:0008061(chitin binding)	PREDICTED: chitotriosidase-1 [Solanum lycopersicum]
Solyc07g053550.2	GO:0005515(protein binding);GO:0005634(nucleus);GO:0005737(cytoplasm);GO:0009055(electron carrier activity);GO:0009751(response to salicylic acid);GO:0009863(salicylic acid mediated signaling pathway);GO:0009867(jasmonic acid mediated signaling pathway);GO:0015035(protein disulfide oxidoreductase activity);GO:0045454(cell redox homeostasis);GO:0055114(oxidation-reduction process)	PREDICTED: glutaredoxin-C9-like [Solanum lycopersicum]
Solyc07g051950.3	GO:0005215(transporter activity);GO:0005623(cell);GO:0005886(plasma membrane);GO:0006811(ion transport);GO:0006873(cellular ion homeostasis);GO:0008308(voltage-gated anion channel activity);GO:0016021(integral component of membrane);GO:0055085(transmembrane transport)	PREDICTED: S-type anion channel SLAH1-like [Solanum lycopersicum]
Solyc07g006420.1	GO:0003674(molecular_function);GO:0005783(endoplasmic reticulum);GO:0008150(biological_process);GO:0016021(integral component of membrane)	PREDICTED: uncharacterized protein LOC109212596 [Nicotiana attenuata]
Solyc08g068600.3	GO:0005829(cytosol);GO:0005886(plasma membrane);GO:0006520(cellular amino acid metabolic process);GO:0006580(ethanolamine metabolic process);GO:0009793(embryo development ending in seed dormancy);GO:0016831(carboxy-lyase activity);GO:0019752(carboxylic acid metabolic process);GO:0030170(pyridoxal phosphate binding)	PREDICTED: histidine decarboxylase-like [Solanum lycopersicum]
Solyc06g050810.3	GO:0006952(defense response)	PREDICTED: protein LURP-one-related 14-like [Solanum lycopersicum]
Solyc02g093250.3	GO:0005634(nucleus);GO:0005829(cytosol);GO:0008171(O-methyltransferase activity);GO:0009805(coumarin biosynthetic process);GO:0009809(lignin biosynthetic process);GO:0032259(methylation);GO:0042409(caffeoyl-CoA O-methyltransferase activity);GO:0046686(response to cadmium ion);GO:0046872(metal ion binding)	PREDICTED: caffeoyl-CoA O-methyltransferase [Solanum lycopersicum]
Solyc08g068610.3	GO:0005829(cytosol);GO:0005886(plasma membrane);GO:0006520(cellular amino acid metabolic process);GO:0006580(ethanolamine metabolic process);GO:0009793(embryo development ending in seed dormancy);GO:0016831(carboxy-lyase activity);GO:0019752(carboxylic acid metabolic process);GO:0030170(pyridoxal phosphate binding)	aromatic amino acid decarboxylase 1B [Solanum lycopersicum]
Solyc04g007390.3	GO:0004674(protein serine/threonine kinase activity);GO:0005886(plasma membrane);GO:0007166(cell surface receptor signaling pathway)	PREDICTED: LEAF RUST 10 DISEASE-RESISTANCE LOCUS RECEPTOR-LIKE PROTEIN KINASE-like 1.1 [Solanum lycopersicum]
Solyc11g070150.2	GO:0000160(phosphorelay signal transduction system);GO:0005634(nucleus);GO:0005737(cytoplasm);GO:0009736(cytokinin-activated signaling pathway);GO:0009927(histidine phosphotransfer kinase activity);GO:0016310(phosphorylation);GO:0043424(protein histidine kinase binding)	PREDICTED: histidine-containing phosphotransfer protein 4 [Solanum lycopersicum]
Solyc09g011550.2	GO:0004364(glutathione transferase activity);GO:0005737(cytoplasm);GO:0006749(glutathione metabolic process);GO:0009407(toxin catabolic process)	PREDICTED: probable glutathione S-transferase [Solanum lycopersicum]
Solyc07g052440.3	GO:0003674(molecular_function);GO:0005634(nucleus);GO:0008150(biological_process);GO:0016021(integral component of membrane)	PREDICTED: transmembrane protein 97-like [Solanum lycopersicum]
Solyc10g054870.2	GO:0004807(triose-phosphate isomerase activity);GO:0005829(cytosol);GO:0006094(gluconeogenesis);GO:0006096(glycolytic process);GO:0019563(glycerol catabolic process);GO:0046166(glyceraldehyde-3-phosphate biosynthetic process)	PREDICTED: triosephosphate isomerase, chloroplastic [Solanum lycopersicum]
Solyc02g076730.2	GO:0004197(cysteine-type endopeptidase activity);GO:0005615(extracellular space);GO:0005764(lysosome);GO:0051603(proteolysis involved in cellular protein catabolic process)	PREDICTED: low-temperature-induced cysteine proteinase-like [Solanum lycopersicum]
Solyc07g005370.3	GO:0004864(protein phosphatase inhibitor activity);GO:0004872(receptor activity);GO:0005634(nucleus);GO:0005737(cytoplasm);GO:0009738(abscisic acid-activated signaling pathway);GO:0010427(abscisic acid binding);GO:0080163(regulation of protein serine/threonine phosphatase activity)	PREDICTED: S-norcoclaurine synthase 1-like [Solanum lycopersicum]
Solyc01g105620.3	GO:0043161(proteasome-mediated ubiquitin-dependent protein catabolic process);GO:0061630(ubiquitin protein ligase activity)	PREDICTED: RING-H2 finger protein ATL54-like [Solanum lycopersicum]
Solyc05g005280.3	GO:0003950(NAD+ ADP-ribosyltransferase activity);GO:0005634(nucleus);GO:0007275(multicellular organism development)	PREDICTED: probable inactive poly [ADP-ribose] polymerase SRO2 [Solanum lycopersicum]
Solyc10g081560.2	GO:0050358(tropinone reductase activity)	PREDICTED: tropinone reductase 1 isoform X2 [Solanum lycopersicum]
Solyc04g077230.1	NA	hypothetical protein A4A49_13871 [Nicotiana attenuata]
Solyc02g064570.2	NA	PREDICTED: uncharacterized protein LOC101267200 [Solanum lycopersicum]
Solyc10g085010.2	GO:0003674(molecular_function);GO:0008150(biological_process);GO:0009507(chloroplast)	PREDICTED: uncharacterized protein LOC101267755 [Solanum lycopersicum]
Solyc11g044455.1	GO:0005634(nucleus);GO:0008483(transaminase activity);GO:0010073(meristem maintenance);GO:0010082(regulation of root meristem growth)	PREDICTED: serine/threonine-protein phosphatase 7 long form homolog [Solanum pennellii]
Solyc08g082110.3	GO:0009737(response to abscisic acid)	PREDICTED: probable WRKY transcription factor 53 [Solanum lycopersicum]
Solyc01g105630.3	GO:0005509(calcium ion binding);GO:0005513(detection of calcium ion);GO:0005515(protein binding);GO:0005634(nucleus);GO:0019722(calcium-mediated signaling)	PREDICTED: calmodulin [Solanum lycopersicum]
Solyc03g098660.3	GO:0003674(molecular_function);GO:0005575(cellular_component);GO:0008150(biological_process)	PREDICTED: putative GEM-like protein 8 [Solanum lycopersicum]
Solyc01g096510.2	NA	PREDICTED: sigma factor binding protein 1, chloroplastic [Solanum lycopersicum]
Solyc01g091320.3	GO:0000254(C-4 methylsterol oxidase activity);GO:0003824(catalytic activity);GO:0005506(iron ion binding);GO:0005789(endoplasmic reticulum membrane);GO:0006633(fatty acid biosynthetic process);GO:0016020(membrane);GO:0016021(integral component of membrane);GO:0016126(sterol biosynthetic process);GO:0080064(4,4-dimethyl-9beta,19-cyclopropylsterol oxidation)	PREDICTED: methylsterol monooxygenase 1-1-like [Solanum lycopersicum]
Solyc07g056200.3	GO:0005737(cytoplasm);GO:0030001(metal ion transport);GO:0046914(transition metal ion binding);GO:0046916(cellular transition metal ion homeostasis)	PREDICTED: uncharacterized protein LOC101251005 [Solanum lycopersicum]
Solyc03g006550.3	GO:0000287(magnesium ion binding);GO:0000304(response to singlet oxygen);GO:0009507(chloroplast);GO:0009536(plastid);GO:0009611(response to wounding);GO:0009617(response to bacterium);GO:0009753(response to jasmonic acid);GO:0010333(terpene synthase activity);GO:0016102(diterpenoid biosynthetic process);GO:0080013((E,E)-geranyllinalool synthase activity);GO:0080027(response to herbivore)	(E,E)-geranyllinalool synthase [Solanum lycopersicum]
Solyc06g073640.3	GO:0003677(DNA binding);GO:0003700(transcription factor activity, sequence-specific DNA binding);GO:0005634(nucleus);GO:0006355(regulation of transcription, DNA-templated);GO:0009723(response to ethylene);GO:0009740(gibberellic acid mediated signaling pathway);GO:0009751(response to salicylic acid);GO:0043068(positive regulation of programmed cell death);GO:0045893(positive regulation of transcri…	PREDICTED: GAMYB-like2 isoform X1 [Solanum lycopersicum]
Solyc10g078350.2	GO:0006368(transcription elongation from RNA polymerase II promoter);GO:0070449(elongin complex)	PREDICTED: probable mediator of RNA polymerase II transcription subunit 26b [Solanum lycopersicum]
Solyc07g065900.3	GO:0004332(fructose-bisphosphate aldolase activity);GO:0005737(cytoplasm);GO:0006096(glycolytic process);GO:0009507(chloroplast)	fructose-bisphosphate aldolase, cytoplasmic isozyme 1 [Solanum lycopersicum]
Solyc02g079520.2	GO:0005509(calcium ion binding)	PREDICTED: calcium-binding protein KIC-like [Solanum lycopersicum]
Solyc03g115610.3	GO:0004674(protein serine/threonine kinase activity);GO:0005524(ATP binding);GO:0005739(mitochondrion);GO:0005886(plasma membrane);GO:0006468(protein phosphorylation);GO:0007169(transmembrane receptor protein tyrosine kinase signaling pathway);GO:0016021(integral component of membrane);GO:0031966(mitochondrial membrane)	PREDICTED: probable LRR receptor-like serine/threonine-protein kinase At1g74360 [Solanum lycopersicum]
Solyc08g068480.1	GO:0005737(cytoplasm);GO:0009416(response to light stimulus);GO:0009507(chloroplast);GO:0009733(response to auxin)	PREDICTED: jasmonic acid-amido synthetase JAR1-like [Solanum lycopersicum]
Solyc10g086280.2	GO:0005737(cytoplasm);GO:0030001(metal ion transport);GO:0046914(transition metal ion binding);GO:0046916(cellular transition metal ion homeostasis)	PREDICTED: heavy metal-associated isoprenylated plant protein 3-like [Solanum lycopersicum]
Solyc07g056570.1	GO:0006970(response to osmotic stress);GO:0009414(response to water deprivation);GO:0009507(chloroplast);GO:0009535(chloroplast thylakoid membrane);GO:0009570(chloroplast stroma);GO:0009688(abscisic acid biosynthetic process);GO:0042538(hyperosmotic salinity response);GO:0045549(9-cis-epoxycarotenoid dioxygenase activity);GO:0046872(metal ion binding);GO:0055114(oxidation-reduction process)	nine-cis-epoxycarotenoid dioxygenase [Solanum lycopersicum]
Solyc03g007380.2	GO:0009737(response to abscisic acid)	PREDICTED: probable WRKY transcription factor 41 [Solanum lycopersicum]
Solyc08g065430.3	GO:0003674(molecular_function);GO:0005737(cytoplasm);GO:0016021(integral component of membrane);GO:0030154(cell differentiation)	PREDICTED: pollen-specific protein SF21-like [Solanum lycopersicum]
Solyc02g081500.3	GO:0005886(plasma membrane)	PREDICTED: rust resistance kinase Lr10 isoform X2 [Solanum lycopersicum]
Solyc11g010790.1	GO:0009813(flavonoid biosynthetic process);GO:0043231(intracellular membrane-bounded organelle);GO:0052696(flavonoid glucuronidation);GO:0080043(quercetin 3-O-glucosyltransferase activity);GO:0080044(quercetin 7-O-glucosyltransferase activity)	PREDICTED: UDP-glycosyltransferase 91A1-like isoform X1 [Solanum lycopersicum]
Solyc02g070040.1	GO:0005634(nucleus);GO:0016021(integral component of membrane)	PREDICTED: uncharacterized protein LOC101257038 [Solanum lycopersicum]
Solyc02g093365.1	GO:0005739(mitochondrion);GO:0008150(biological_process)	PREDICTED: putative pentatricopeptide repeat-containing protein At3g01580 [Solanum lycopersicum]
Solyc05g012210.3	GO:0005515(protein binding);GO:0005634(nucleus);GO:0007165(signal transduction);GO:0009414(response to water deprivation);GO:0009737(response to abscisic acid)	PREDICTED: ninja-family protein AFP3 [Solanum lycopersicum]
Solyc12g088190.2	GO:0003333(amino acid transmembrane transport);GO:0005886(plasma membrane);GO:0015171(amino acid transmembrane transporter activity)	PREDICTED: amino acid permease 6 [Solanum lycopersicum]
Solyc04g016200.1	GO:0008194(UDP-glycosyltransferase activity);GO:0009813(flavonoid biosynthetic process);GO:0043231(intracellular membrane-bounded organelle);GO:0052696(flavonoid glucuronidation)	putative glucosyltransferase [Solanum lycopersicum]
Solyc07g043390.3	GO:0000139(Golgi membrane);GO:0000271(polysaccharide biosynthetic process);GO:0005886(plasma membrane);GO:0016021(integral component of membrane);GO:0016740(transferase activity);GO:0016757(transferase activity, transferring glycosyl groups);GO:0016759(cellulose synthase activity);GO:0016760(cellulose synthase (UDP-forming) activity);GO:0030244(cellulose biosynthetic process);GO:0071555(cell wall…	PREDICTED: cellulose synthase-like protein G2 [Solanum lycopersicum]
Solyc08g066210.3	GO:0004674(protein serine/threonine kinase activity);GO:0005524(ATP binding);GO:0005886(plasma membrane);GO:0006468(protein phosphorylation);GO:0016020(membrane);GO:0016021(integral component of membrane);GO:0016301(kinase activity)	PREDICTED: receptor-like protein kinase HSL1 [Solanum lycopersicum]
Solyc00g170200.1	GO:0016787(hydrolase activity)	PREDICTED: strigolactone esterase D14 [Solanum lycopersicum]
Solyc10g085860.1	GO:0009813(flavonoid biosynthetic process);GO:0043231(intracellular membrane-bounded organelle);GO:0052696(flavonoid glucuronidation);GO:0080043(quercetin 3-O-glucosyltransferase activity);GO:0080044(quercetin 7-O-glucosyltransferase activity)	PREDICTED: UDP-glycosyltransferase 73D1 [Solanum lycopersicum]
Solyc06g066590.3	GO:0003674(molecular_function);GO:0005886(plasma membrane);GO:0006979(response to oxidative stress);GO:0016021(integral component of membrane)	PREDICTED: protein PLANT CADMIUM RESISTANCE 8 isoform X1 [Solanum lycopersicum]
Solyc01g006300.3	GO:0002215(defense response to nematode);GO:0004601(peroxidase activity);GO:0005576(extracellular region);GO:0005794(Golgi apparatus);GO:0006979(response to oxidative stress);GO:0009908(flower development);GO:0020037(heme binding);GO:0042744(hydrogen peroxide catabolic process);GO:0046872(metal ion binding);GO:0055114(oxidation-reduction process)	peroxidase precursor [Solanum lycopersicum]
Solyc06g070990.3	GO:0003700(transcription factor activity, sequence-specific DNA binding);GO:0005634(nucleus);GO:0006351(transcription, DNA-templated);GO:0006355(regulation of transcription, DNA-templated);GO:0043565(sequence-specific DNA binding)	PREDICTED: probable WRKY transcription factor 61 isoform X1 [Solanum tuberosum]
Solyc08g082210.3	GO:0003677(DNA binding);GO:0003700(transcription factor activity, sequence-specific DNA binding);GO:0005634(nucleus);GO:0006351(transcription, DNA-templated);GO:0006355(regulation of transcription, DNA-templated);GO:0009873(ethylene-activated signaling pathway);GO:0010200(response to chitin)	PREDICTED: ethylene-responsive transcription factor ERF061 [Solanum lycopersicum]
Solyc06g063190.3	GO:0004970(ionotropic glutamate receptor activity);GO:0005217(intracellular ligand-gated ion channel activity);GO:0006874(cellular calcium ion homeostasis);GO:0009416(response to light stimulus);GO:0016021(integral component of membrane)	PREDICTED: glutamate receptor 2.8 [Solanum lycopersicum]
Solyc08g077180.3	GO:0000287(magnesium ion binding);GO:0004743(pyruvate kinase activity);GO:0005524(ATP binding);GO:0006096(glycolytic process);GO:0006633(fatty acid biosynthetic process);GO:0009507(chloroplast);GO:0009570(chloroplast stroma);GO:0016301(kinase activity);GO:0030955(potassium ion binding)	PREDICTED: pyruvate kinase isozyme G, chloroplastic [Solanum lycopersicum]
Solyc12g036390.2	GO:0002229(defense response to oomycetes);GO:0003700(transcription factor activity, sequence-specific DNA binding);GO:0005516(calmodulin binding);GO:0005634(nucleus);GO:0006355(regulation of transcription, DNA-templated);GO:0009617(response to bacterium);GO:0010112(regulation of systemic acquired resistance);GO:0010224(response to UV-B);GO:0042742(defense response to bacterium);GO:0043565(sequenc…	PREDICTED: protein SAR DEFICIENT 1-like [Solanum lycopersicum]
Solyc02g067600.1	NA	PREDICTED: neurofilament medium polypeptide [Solanum tuberosum]
Solyc02g036370.3	GO:0003677(DNA binding);GO:0003700(transcription factor activity, sequence-specific DNA binding);GO:0005634(nucleus);GO:0006351(transcription, DNA-templated);GO:0006355(regulation of transcription, DNA-templated);GO:0007623(circadian rhythm);GO:0009734(auxin-activated signaling pathway);GO:0009851(auxin biosynthetic process);GO:0010600(regulation of auxin biosynthetic process)	PREDICTED: protein REVEILLE 1 [Solanum lycopersicum]
Solyc02g093310.3	GO:0005886(plasma membrane);GO:0006629(lipid metabolic process);GO:0008081(phosphoric diester hydrolase activity)	PREDICTED: PI-PLC X domain-containing protein At5g67130 [Solanum lycopersicum]
Solyc02g071560.3	GO:0004252(serine-type endopeptidase activity);GO:0005618(cell wall)	PREDICTED: subtilisin-like protease SBT5.6 [Solanum lycopersicum]
Solyc10g005510.3	GO:0004365(glyceraldehyde-3-phosphate dehydrogenase (NAD+) (phosphorylating) activity);GO:0005507(copper ion binding);GO:0005975(carbohydrate metabolic process);GO:0006006(glucose metabolic process);GO:0006096(glycolytic process);GO:0008270(zinc ion binding);GO:0009507(chloroplast);GO:0009536(plastid);GO:0009555(pollen development);GO:0009570(chloroplast stroma);GO:0009735(response to cytokinin);…	PREDICTED: glyceraldehyde-3-phosphate dehydrogenase GAPCP1, chloroplastic [Solanum lycopersicum]
Solyc02g082950.3	GO:0005794(Golgi apparatus);GO:0016413(O-acetyltransferase activity);GO:0071554(cell wall organization or biogenesis)	PREDICTED: protein trichome birefringence-like 34 [Solanum lycopersicum]
Solyc04g015960.3	NA	PREDICTED: uncharacterized protein LOC107016469 [Solanum pennellii]
Solyc01g109110.3	GO:0001664(G-protein coupled receptor binding);GO:0003924(GTPase activity);GO:0004871(signal transducer activity);GO:0005525(GTP binding);GO:0005634(nucleus);GO:0005834(heterotrimeric G-protein complex);GO:0005886(plasma membrane);GO:0007186(G-protein coupled receptor signaling pathway);GO:0007188(adenylate cyclase-modulating G-protein coupled receptor signaling pathway);GO:0009737(response to ab…	PREDICTED: extra-large guanine nucleotide-binding protein 1-like [Solanum lycopersicum]
Solyc04g078280.3	GO:0016020(membrane);GO:0016709(oxidoreductase activity, acting on paired donors, with incorporation or reduction of molecular oxygen, NAD(P)H as one donor, and incorporation of one atom of oxygen);GO:0042343(indole glucosinolate metabolic process);GO:0044550(secondary metabolite biosynthetic process);GO:0098542(defense response to other organism)	PREDICTED: cytochrome P450 81F3-like [Solanum lycopersicum]
Solyc10g007280.3	GO:0002237(response to molecule of bacterial origin);GO:0005524(ATP binding);GO:0005739(mitochondrion);GO:0005740(mitochondrial envelope);GO:0005741(mitochondrial outer membrane);GO:0005886(plasma membrane);GO:0008219(cell death);GO:0009411(response to UV);GO:0009617(response to bacterium);GO:0009626(plant-type hypersensitive response);GO:0009863(salicylic acid mediated signaling pathway);GO:0016…	PREDICTED: AAA-ATPase At3g50940-like [Solanum lycopersicum]
Solyc10g081570.2	NA	PREDICTED: ABC transporter F family member 4-like [Solanum lycopersicum]
Solyc02g036480.1	GO:0003674(molecular_function);GO:0005886(plasma membrane);GO:0009814(defense response, incompatible interaction);GO:0009863(salicylic acid mediated signaling pathway);GO:0016021(integral component of membrane)	PREDICTED: NDR1/HIN1-Like protein 3 [Solanum lycopersicum]
Solyc08g008280.3	GO:0009737(response to abscisic acid)	PREDICTED: probable WRKY transcription factor 53 [Solanum lycopersicum]
Solyc03g097050.3	GO:0000271(polysaccharide biosynthetic process);GO:0005768(endosome);GO:0005794(Golgi apparatus);GO:0005802(trans-Golgi network);GO:0005886(plasma membrane);GO:0009409(response to cold);GO:0009832(plant-type cell wall biogenesis);GO:0016757(transferase activity, transferring glycosyl groups);GO:0016759(cellulose synthase activity);GO:0016760(cellulose synthase (UDP-forming) activity);GO:0030173(i…	PREDICTED: cellulose synthase-like protein D3 [Solanum lycopersicum]
Solyc04g078660.1	GO:0005737(cytoplasm);GO:0005829(cytosol);GO:0016740(transferase activity);GO:0016747(transferase activity, transferring acyl groups other than amino-acyl groups)	PREDICTED: uncharacterized acetyltransferase At3g50280 [Solanum lycopersicum]
Solyc09g011860.3	GO:0005737(cytoplasm)	PREDICTED: uncharacterized protein At1g04910-like [Solanum lycopersicum]
Solyc01g089880.3	NA	PREDICTED: uncharacterized protein LOC101253128 [Solanum lycopersicum]
Solyc07g056500.3	GO:0004364(glutathione transferase activity);GO:0005737(cytoplasm);GO:0006749(glutathione metabolic process);GO:0009407(toxin catabolic process)	uncharacterized protein LOC543817 [Solanum lycopersicum]
Solyc09g007830.3	GO:0005634(nucleus);GO:0005829(cytosol);GO:0009691(cytokinin biosynthetic process);GO:0016799(hydrolase activity, hydrolyzing N-glycosyl compounds)	PREDICTED: cytokinin riboside 5'-monophosphate phosphoribohydrolase LOG3 [Solanum lycopersicum]
Solyc12g014530.2	GO:0005739(mitochondrion);GO:0008734(L-aspartate oxidase activity);GO:0009435(NAD biosynthetic process);GO:0009507(chloroplast);GO:0044318(L-aspartate:fumarate oxidoreductase activity);GO:0055114(oxidation-reduction process)	PREDICTED: L-aspartate oxidase, chloroplastic [Solanum lycopersicum]
Solyc06g074140.1	GO:0002679(respiratory burst involved in defense response);GO:0004842(ubiquitin-protein transferase activity);GO:0005737(cytoplasm);GO:0005829(cytosol);GO:0006952(defense response);GO:0009414(response to water deprivation);GO:0010200(response to chitin);GO:0016567(protein ubiquitination);GO:0016874(ligase activity);GO:0051865(protein autoubiquitination)	PREDICTED: E3 ubiquitin-protein ligase PUB24-like [Solanum lycopersicum]
Solyc08g068680.3	GO:0005829(cytosol);GO:0005886(plasma membrane);GO:0006520(cellular amino acid metabolic process);GO:0006580(ethanolamine metabolic process);GO:0009793(embryo development ending in seed dormancy);GO:0016831(carboxy-lyase activity);GO:0019752(carboxylic acid metabolic process);GO:0030170(pyridoxal phosphate binding)	aromatic amino acid decarboxylase 1A [Solanum lycopersicum]
Solyc05g009040.3	GO:0004674(protein serine/threonine kinase activity);GO:0005886(plasma membrane);GO:0007166(cell surface receptor signaling pathway)	PREDICTED: probable receptor-like protein kinase At1g67000 [Solanum pennellii]
Solyc03g115380.2	GO:0003979(UDP-glucose 6-dehydrogenase activity);GO:0005634(nucleus);GO:0005829(cytosol);GO:0005975(carbohydrate metabolic process);GO:0006024(glycosaminoglycan biosynthetic process);GO:0006065(UDP-glucuronate biosynthetic process)	PREDICTED: UDP-glucose 6-dehydrogenase 1-like [Solanum lycopersicum]
Solyc12g013665.1	GO:0016985(mannan endo-1,4-beta-mannosidase activity);GO:0046355(mannan catabolic process)	PREDICTED: receptor-like protein 12 [Solanum pennellii]
Solyc02g091390.3	GO:0016021(integral component of membrane)	PREDICTED: uncharacterized protein LOC101258509 [Solanum lycopersicum]
Solyc01g090740.3	GO:0005575(cellular_component);GO:0008150(biological_process)	PREDICTED: uncharacterized protein LOC102585259 [Solanum tuberosum]
Solyc00g052940.3	GO:0005886(plasma membrane);GO:0006810(transport);GO:0022857(transmembrane transporter activity)	PREDICTED: WAT1-related protein At5g64700 [Solanum lycopersicum]
Solyc01g009680.3	GO:0016165(linoleate 13S-lipoxygenase activity)	PREDICTED: linoleate 13S-lipoxygenase 2-1, chloroplastic-like [Solanum lycopersicum]
Solyc11g011360.2	GO:0005739(mitochondrion);GO:0016787(hydrolase activity);GO:0046872(metal ion binding)	PREDICTED: nudix hydrolase 18, mitochondrial-like [Solanum lycopersicum]
Solyc11g030730.2	GO:0016020(membrane);GO:0016709(oxidoreductase activity, acting on paired donors, with incorporation or reduction of molecular oxygen, NAD(P)H as one donor, and incorporation of one atom of oxygen);GO:0044550(secondary metabolite biosynthetic process)	PREDICTED: flavonoid 3'-monooxygenase-like [Solanum lycopersicum]
Solyc08g076390.3	GO:0000792(heterochromatin);GO:0032454(histone demethylase activity (H3-K9 specific));GO:0045815(positive regulation of gene expression, epigenetic);GO:0048439(flower morphogenesis)	PREDICTED: lysine-specific demethylase JMJ706-like [Solanum lycopersicum]
Solyc02g090990.1	GO:0004702(receptor signaling protein serine/threonine kinase activity);GO:0005737(cytoplasm)	PREDICTED: mitogen-activated protein kinase kinase kinase NPK1-like [Solanum lycopersicum]
Solyc12g006380.2	GO:0051213(dioxygenase activity)	2-oxoglutarate-dependent dioxygenase [Solanum lycopersicum]
Solyc03g112700.1	GO:0005516(calmodulin binding);GO:0005634(nucleus);GO:0005886(plasma membrane);GO:0008150(biological_process)	PREDICTED: uncharacterized protein LOC101256758 [Solanum lycopersicum]
Solyc10g079600.2	GO:0000156(phosphorelay response regulator activity);GO:0000160(phosphorelay signal transduction system);GO:0005515(protein binding);GO:0005634(nucleus);GO:0006351(transcription, DNA-templated);GO:0006355(regulation of transcription, DNA-templated);GO:0007623(circadian rhythm);GO:0009735(response to cytokinin);GO:0009736(cytokinin-activated signaling pathway)	PREDICTED: two-component response regulator ARR9 [Solanum lycopersicum]
Solyc08g079600.3	GO:0003674(molecular_function);GO:0005634(nucleus)	PREDICTED: uncharacterized protein At4g22758-like [Solanum lycopersicum]
Solyc03g043640.3	GO:0005737(cytoplasm);GO:0030001(metal ion transport);GO:0046914(transition metal ion binding);GO:0046916(cellular transition metal ion homeostasis)	PREDICTED: heavy metal-associated isoprenylated plant protein 21-like [Solanum lycopersicum]
Solyc07g062310.3	GO:0003674(molecular_function);GO:0005739(mitochondrion);GO:0008150(biological_process)	PREDICTED: IRK-interacting protein [Solanum lycopersicum]
Solyc01g091465.1	GO:0005509(calcium ion binding)	PREDICTED: probable calcium-binding protein CML10 [Solanum lycopersicum]
Solyc05g051480.2	NA	PREDICTED: uncharacterized protein LOC102592896 [Solanum tuberosum]
Solyc12g010710.1	NA	hypothetical protein A4A49_26276 [Nicotiana attenuata]
Solyc05g025820.3	GO:0005515(protein binding)	PREDICTED: putative receptor-like protein kinase At1g72540 [Solanum lycopersicum]
Solyc08g016215.1	NA	PREDICTED: receptor-like protein 12 isoform X1 [Solanum pennellii]
Solyc12g036325.1	GO:0004674(protein serine/threonine kinase activity);GO:0005886(plasma membrane);GO:0007166(cell surface receptor signaling pathway)	PREDICTED: LEAF RUST 10 DISEASE-RESISTANCE LOCUS RECEPTOR-LIKE PROTEIN KINASE-like 1.2 isoform X1 [Solanum lycopersicum]
Solyc03g116890.3	GO:0002237(response to molecule of bacterial origin);GO:0003700(transcription factor activity, sequence-specific DNA binding);GO:0005515(protein binding);GO:0005634(nucleus);GO:0006351(transcription, DNA-templated);GO:0006355(regulation of transcription, DNA-templated);GO:0009611(response to wounding);GO:0009751(response to salicylic acid);GO:0010200(response to chitin);GO:0031347(regulation of d…	probable WRKY transcription factor 40 [Solanum lycopersicum]
Solyc09g011590.3	GO:0004364(glutathione transferase activity);GO:0005737(cytoplasm);GO:0006749(glutathione metabolic process);GO:0009407(toxin catabolic process)	putative glutathione S-transferase [Dichanthelium oligosanthes]
Solyc10g009550.3	GO:0009737(response to abscisic acid)	PREDICTED: probable WRKY transcription factor 30 [Solanum lycopersicum]
Solyc03g119250.3	GO:0002229(defense response to oomycetes);GO:0003700(transcription factor activity, sequence-specific DNA binding);GO:0005516(calmodulin binding);GO:0005634(nucleus);GO:0006355(regulation of transcription, DNA-templated);GO:0009617(response to bacterium);GO:0010112(regulation of systemic acquired resistance);GO:0010224(response to UV-B);GO:0042742(defense response to bacterium);GO:0043565(sequenc…	PREDICTED: protein SAR DEFICIENT 1 [Solanum lycopersicum]
Solyc05g056080.3	GO:0003674(molecular_function);GO:0005634(nucleus);GO:0008150(biological_process);GO:0016021(integral component of membrane)	PREDICTED: uncharacterized protein LOC101253087 [Solanum lycopersicum]
Solyc06g074530.1	GO:0004664(prephenate dehydratase activity);GO:0005829(cytosol);GO:0006571(tyrosine biosynthetic process);GO:0009094(L-phenylalanine biosynthetic process);GO:0009507(chloroplast);GO:0009570(chloroplast stroma);GO:0010244(response to low fluence blue light stimulus by blue low-fluence system);GO:0016597(amino acid binding);GO:0047769(arogenate dehydratase activity);GO:0080167(response to karrikin)	PREDICTED: arogenate dehydratase/prephenate dehydratase 6, chloroplastic-like [Solanum lycopersicum]
Solyc08g066310.2	GO:0004674(protein serine/threonine kinase activity);GO:0005524(ATP binding);GO:0005886(plasma membrane);GO:0006468(protein phosphorylation);GO:0016020(membrane);GO:0016021(integral component of membrane);GO:0016301(kinase activity)	PREDICTED: receptor-like protein kinase 2 [Solanum lycopersicum]
Solyc11g045460.2	GO:0005634(nucleus);GO:0008152(metabolic process);GO:0052689(carboxylic ester hydrolase activity)	PREDICTED: probable carboxylesterase 15 [Solanum lycopersicum]
Solyc02g093230.3	GO:0005634(nucleus);GO:0005829(cytosol);GO:0008171(O-methyltransferase activity);GO:0009805(coumarin biosynthetic process);GO:0009809(lignin biosynthetic process);GO:0032259(methylation);GO:0042409(caffeoyl-CoA O-methyltransferase activity);GO:0046686(response to cadmium ion);GO:0046872(metal ion binding)	PREDICTED: caffeoyl-CoA O-methyltransferase [Solanum lycopersicum]
Solyc01g107780.3	GO:0009813(flavonoid biosynthetic process);GO:0043231(intracellular membrane-bounded organelle);GO:0052696(flavonoid glucuronidation);GO:0080043(quercetin 3-O-glucosyltransferase activity);GO:0080044(quercetin 7-O-glucosyltransferase activity)	PREDICTED: scopoletin glucosyltransferase-like [Solanum lycopersicum]
Solyc04g005100.3	GO:0003682(chromatin binding);GO:0003700(transcription factor activity, sequence-specific DNA binding);GO:0003713(transcription coactivator activity);GO:0004402(histone acetyltransferase activity);GO:0005634(nucleus);GO:0006338(chromatin remodeling);GO:0006357(regulation of transcription from RNA polymerase II promoter);GO:0035066(positive regulation of histone acetylation)	PREDICTED: transcription factor MYB1R1 [Solanum lycopersicum]
Solyc06g060700.1	GO:0004674(protein serine/threonine kinase activity);GO:0005886(plasma membrane);GO:0007166(cell surface receptor signaling pathway)	PREDICTED: non-functional pseudokinase ZED1-like [Solanum pennellii]
Solyc10g008410.1	GO:0004842(ubiquitin-protein transferase activity);GO:0005515(protein binding);GO:0005789(endoplasmic reticulum membrane);GO:0006970(response to osmotic stress);GO:0009409(response to cold);GO:0009414(response to water deprivation);GO:0009611(response to wounding);GO:0009723(response to ethylene);GO:0016567(protein ubiquitination);GO:0043161(proteasome-mediated ubiquitin-dependent protein catabol…	PREDICTED: E3 ubiquitin-protein ligase RMA1H1-like [Solanum lycopersicum]
Solyc07g045030.3	GO:0003677(DNA binding);GO:0003700(transcription factor activity, sequence-specific DNA binding);GO:0005634(nucleus);GO:0005992(trehalose biosynthetic process);GO:0006351(transcription, DNA-templated);GO:0006355(regulation of transcription, DNA-templated);GO:0006561(proline biosynthetic process);GO:0007275(multicellular organism development);GO:0009718(anthocyanin-containing compound biosynthetic…	PREDICTED: transcription factor JUNGBRUNNEN 1-like isoform X1 [Solanum lycopersicum]
Solyc02g088090.1	GO:0005509(calcium ion binding)	PREDICTED: probable calcium-binding protein CML30 [Solanum lycopersicum]
Solyc11g010800.2	GO:0009813(flavonoid biosynthetic process);GO:0043231(intracellular membrane-bounded organelle);GO:0052696(flavonoid glucuronidation);GO:0080043(quercetin 3-O-glucosyltransferase activity);GO:0080044(quercetin 7-O-glucosyltransferase activity)	PREDICTED: UDP-glycosyltransferase 91A1-like [Solanum lycopersicum]
Solyc02g076980.4	GO:0004197(cysteine-type endopeptidase activity);GO:0005615(extracellular space);GO:0005764(lysosome);GO:0051603(proteolysis involved in cellular protein catabolic process)	cysteine protease precursor [Solanum lycopersicum]
Solyc09g092010.1	GO:0004672(protein kinase activity);GO:0004674(protein serine/threonine kinase activity);GO:0005524(ATP binding);GO:0005886(plasma membrane);GO:0006468(protein phosphorylation);GO:0009611(response to wounding);GO:0009617(response to bacterium);GO:0071395(cellular response to jasmonic acid stimulus);GO:0071446(cellular response to salicylic acid stimulus)	PREDICTED: receptor like protein kinase S.2 [Solanum lycopersicum]
Solyc11g071560.2	GO:0003674(molecular_function);GO:0005634(nucleus);GO:0009408(response to heat);GO:0016020(membrane);GO:0016021(integral component of membrane)	PREDICTED: inactive protein RESTRICTED TEV MOVEMENT 2-like [Solanum lycopersicum]
Solyc05g050805.1	GO:0005524(ATP binding);GO:0005737(cytoplasm);GO:0005829(cytosol);GO:0005886(plasma membrane);GO:0006457(protein folding);GO:0009408(response to heat);GO:0009506(plasmodesma);GO:0031072(heat shock protein binding);GO:0046872(metal ion binding);GO:0051082(unfolded protein binding)	PREDICTED: dnaJ protein homolog [Solanum tuberosum]
Solyc11g007490.1	GO:0009813(flavonoid biosynthetic process);GO:0043231(intracellular membrane-bounded organelle);GO:0052696(flavonoid glucuronidation);GO:0080043(quercetin 3-O-glucosyltransferase activity);GO:0080044(quercetin 7-O-glucosyltransferase activity)	PREDICTED: beta-D-glucosyl crocetin beta-1,6-glucosyltransferase-like [Solanum lycopersicum]
Solyc01g057770.3	GO:0005887(integral component of plasma membrane);GO:0008509(anion transmembrane transporter activity);GO:0051453(regulation of intracellular pH);GO:0098656(anion transmembrane transport)	PREDICTED: boron transporter 1 isoform X2 [Solanum lycopersicum]
Solyc03g117210.3	GO:0003674(molecular_function);GO:0008150(biological_process)	PREDICTED: uncharacterized protein LOC101264808 [Solanum lycopersicum]
Solyc02g093430.3	GO:0003830(beta-1,4-mannosylglycoprotein 4-beta-N-acetylglucosaminyltransferase activity);GO:0005794(Golgi apparatus);GO:0006487(protein N-linked glycosylation);GO:0008375(acetylglucosaminyltransferase activity);GO:0016021(integral component of membrane);GO:0016757(transferase activity, transferring glycosyl groups)	PREDICTED: uncharacterized protein LOC101260885 isoform X1 [Solanum lycopersicum]
Solyc03g114000.3	GO:0003700(transcription factor activity, sequence-specific DNA binding);GO:0005737(cytoplasm);GO:0005856(cytoskeleton);GO:0005886(plasma membrane);GO:0008270(zinc ion binding);GO:0051015(actin filament binding);GO:0051017(actin filament bundle assembly)	PREDICTED: LIM domain-containing protein WLIM1 [Solanum lycopersicum]
Solyc09g091880.3	GO:0003677(DNA binding);GO:0003700(transcription factor activity, sequence-specific DNA binding);GO:0005634(nucleus);GO:0006351(transcription, DNA-templated);GO:0006355(regulation of transcription, DNA-templated)	PREDICTED: protein PHR1-LIKE 3-like [Solanum lycopersicum]
Solyc05g041910.3	GO:0005886(plasma membrane);GO:0016020(membrane);GO:0016021(integral component of membrane);GO:0046872(metal ion binding);GO:0055114(oxidation-reduction process)	PREDICTED: cytochrome b561 and DOMON domain-containing protein At5g47530 [Solanum lycopersicum]
Solyc06g069640.3	GO:0003674(molecular_function);GO:0005737(cytoplasm);GO:0008150(biological_process)	PREDICTED: dCTP pyrophosphatase 1-like [Solanum lycopersicum]
Solyc06g075690.3	GO:0003674(molecular_function);GO:0005634(nucleus);GO:0008150(biological_process)	auxin-regulated protein [Solanum lycopersicum]
Solyc10g080900.2	GO:0005777(peroxisome);GO:0016491(oxidoreductase activity)	PREDICTED: uncharacterized protein LOC101247770 [Solanum lycopersicum]
Solyc04g077220.3	GO:0003700(transcription factor activity, sequence-specific DNA binding);GO:0005634(nucleus);GO:0006351(transcription, DNA-templated);GO:0006355(regulation of transcription, DNA-templated);GO:0009735(response to cytokinin);GO:0043565(sequence-specific DNA binding)	PREDICTED: homeobox-leucine zipper protein HAT22-like [Solanum lycopersicum]
Solyc04g074830.1	GO:0005543(phospholipid binding);GO:0005794(Golgi apparatus);GO:0005905(clathrin-coated pit);GO:0006897(endocytosis);GO:0030136(clathrin-coated vesicle)	PREDICTED: putative clathrin assembly protein At4g40080 [Solanum lycopersicum]
Solyc11g018775.1	GO:0004601(peroxidase activity);GO:0005576(extracellular region);GO:0006979(response to oxidative stress);GO:0020037(heme binding);GO:0046872(metal ion binding);GO:0055114(oxidation-reduction process);GO:0071456(cellular response to hypoxia)	PREDICTED: lignin-forming anionic peroxidase [Solanum pennellii]
Solyc08g016550.3	NA	NA
Solyc06g063180.2	GO:0004970(ionotropic glutamate receptor activity);GO:0005217(intracellular ligand-gated ion channel activity);GO:0006874(cellular calcium ion homeostasis);GO:0009416(response to light stimulus);GO:0016021(integral component of membrane)	glutamate receptor 2.2 [Solanum lycopersicum]
Solyc11g073110.2	GO:0003674(molecular_function);GO:0005634(nucleus);GO:0008150(biological_process)	PREDICTED: protein UPSTREAM OF FLC [Solanum lycopersicum]
Solyc06g053550.3	GO:0003674(molecular_function);GO:0005739(mitochondrion);GO:0008150(biological_process);GO:0016021(integral component of membrane)	PREDICTED: peroxisomal membrane protein PMP22 [Solanum lycopersicum]
Solyc03g112030.2	GO:0016020(membrane);GO:0016709(oxidoreductase activity, acting on paired donors, with incorporation or reduction of molecular oxygen, NAD(P)H as one donor, and incorporation of one atom of oxygen);GO:0044550(secondary metabolite biosynthetic process)	PREDICTED: cytochrome P450 71A6-like [Solanum lycopersicum]
Solyc07g032670.2	NA	PREDICTED: uncharacterized protein LOC102587704 [Solanum tuberosum]
Solyc10g055760.2	GO:0003677(DNA binding);GO:0003700(transcription factor activity, sequence-specific DNA binding);GO:0005634(nucleus);GO:0006351(transcription, DNA-templated);GO:0006355(regulation of transcription, DNA-templated);GO:0007275(multicellular organism development);GO:0009965(leaf morphogenesis);GO:0010200(response to chitin);GO:0045792(negative regulation of cell size);GO:0048281(inflorescence morphog…	PREDICTED: NAC domain-containing protein 35 [Solanum lycopersicum]
Solyc03g114910.3	GO:0003674(molecular_function);GO:0005886(plasma membrane);GO:0009505(plant-type cell wall);GO:0009651(response to salt stress);GO:0009825(multidimensional cell growth);GO:0009897(external side of plasma membrane);GO:0009930(longitudinal side of cell surface);GO:0010215(cellulose microfibril organization);GO:0016328(lateral plasma membrane);GO:0031225(anchored component of membrane);GO:0046658(an…	PREDICTED: COBRA-like protein 1 [Solanum lycopersicum]
Solyc03g096190.2	GO:0004674(protein serine/threonine kinase activity);GO:0005524(ATP binding);GO:0005886(plasma membrane);GO:0006468(protein phosphorylation);GO:0007169(transmembrane receptor protein tyrosine kinase signaling pathway);GO:0009507(chloroplast);GO:0016021(integral component of membrane);GO:0016301(kinase activity)	PREDICTED: probable LRR receptor-like serine/threonine-protein kinase At3g47570 [Solanum lycopersicum]
Solyc12g009925.1	GO:0008194(UDP-glycosyltransferase activity);GO:0009813(flavonoid biosynthetic process);GO:0043231(intracellular membrane-bounded organelle);GO:0052696(flavonoid glucuronidation)	PREDICTED: zeatin O-glucosyltransferase-like [Solanum lycopersicum]
Solyc07g056600.1	GO:0005515(protein binding);GO:0005634(nucleus);GO:0006979(response to oxidative stress)	PREDICTED: VQ motif-containing protein 10-like [Solanum lycopersicum]
Solyc03g112970.1	GO:0030599(pectinesterase activity);GO:0046910(pectinesterase inhibitor activity);GO:0071944(cell periphery)	PREDICTED: uncharacterized protein LOC101250877 [Solanum lycopersicum]
Solyc05g054820.1	GO:0000145(exocyst);GO:0005634(nucleus);GO:0006887(exocytosis);GO:0006904(vesicle docking involved in exocytosis)	PREDICTED: exocyst complex component EXO70A1 [Solanum lycopersicum]
Solyc06g051800.3	GO:0005576(extracellular region);GO:0006949(syncytium formation);GO:0009505(plant-type cell wall);GO:0009664(plant-type cell wall organization);GO:0009826(unidimensional cell growth);GO:0009828(plant-type cell wall loosening);GO:0009831(plant-type cell wall modification involved in multidimensional cell growth);GO:0016020(membrane)	expansin precursor [Solanum lycopersicum]
Solyc04g057830.1	GO:0003674(molecular_function);GO:0005739(mitochondrion);GO:0008150(biological_process)	PREDICTED: uncharacterized protein LOC104646915 [Solanum lycopersicum]
Solyc02g080050.1	GO:0004674(protein serine/threonine kinase activity);GO:0005886(plasma membrane);GO:0006468(protein phosphorylation);GO:0006952(defense response);GO:0009506(plasmodesma)	PREDICTED: putative receptor-like protein kinase At4g00960 [Solanum pennellii]
Solyc09g064480.1	GO:0003824(catalytic activity);GO:0005768(endosome);GO:0005794(Golgi apparatus);GO:0005802(trans-Golgi network);GO:0009826(unidimensional cell growth);GO:0009863(salicylic acid mediated signaling pathway);GO:0009969(xyloglucan biosynthetic process);GO:0010256(endomembrane system organization);GO:0016020(membrane);GO:0016757(transferase activity, transferring glycosyl groups);GO:0030173(integral c…	PREDICTED: xyloglucan galactosyltransferase MUR3 [Solanum lycopersicum]
Solyc02g083700.3	GO:0004559(alpha-mannosidase activity);GO:0006013(mannose metabolic process);GO:0006517(protein deglycosylation)	PREDICTED: alpha-mannosidase [Solanum lycopersicum]
Solyc04g017720.3	GO:0003674(molecular_function);GO:0005576(extracellular region);GO:0009739(response to gibberellin);GO:0009740(gibberellic acid mediated signaling pathway);GO:0009744(response to sucrose);GO:0009749(response to glucose);GO:0009750(response to fructose);GO:0080167(response to karrikin)	PREDICTED: protein GAST1-like [Solanum lycopersicum]
Solyc04g072920.3	GO:0004805(trehalose-phosphatase activity);GO:0005634(nucleus);GO:0005730(nucleolus);GO:0005737(cytoplasm);GO:0005992(trehalose biosynthetic process);GO:0046686(response to cadmium ion)	PREDICTED: probable trehalose-phosphate phosphatase J [Solanum lycopersicum]
Solyc06g053640.1	GO:0005634(nucleus);GO:0008270(zinc ion binding);GO:0016021(integral component of membrane);GO:0016567(protein ubiquitination)	PREDICTED: RING-H2 finger protein ATL16-like [Solanum lycopersicum]
Solyc02g062800.2	GO:0004842(ubiquitin-protein transferase activity);GO:0019005(SCF ubiquitin ligase complex);GO:0031146(SCF-dependent proteasomal ubiquitin-dependent protein catabolic process)	PREDICTED: F-box protein At3g26010 [Solanum lycopersicum]
Solyc02g032950.3	GO:0003700(transcription factor activity, sequence-specific DNA binding);GO:0005515(protein binding);GO:0005634(nucleus);GO:0006351(transcription, DNA-templated);GO:0006355(regulation of transcription, DNA-templated);GO:0009873(ethylene-activated signaling pathway);GO:0010200(response to chitin);GO:0016036(cellular response to phosphate starvation);GO:0043565(sequence-specific DNA binding);GO:004…	PREDICTED: WRKY transcription factor 6 [Solanum lycopersicum]
Solyc05g009010.1	GO:0004674(protein serine/threonine kinase activity);GO:0005886(plasma membrane);GO:0007166(cell surface receptor signaling pathway)	PREDICTED: LEAF RUST 10 DISEASE-RESISTANCE LOCUS RECEPTOR-LIKE PROTEIN KINASE-like 1.1 [Solanum lycopersicum]
Solyc03g007030.3	GO:0005739(mitochondrion);GO:0009507(chloroplast);GO:0009570(chloroplast stroma);GO:0010150(leaf senescence);GO:0046872(metal ion binding);GO:0051537(2 iron, 2 sulfur cluster binding);GO:0055072(iron ion homeostasis);GO:0072593(reactive oxygen species metabolic process)	CDGSH iron-sulfur domain-containing protein [Solanum lycopersicum]
Solyc04g082120.3	GO:0004252(serine-type endopeptidase activity);GO:0005737(cytoplasm);GO:0006508(proteolysis)	PREDICTED: prolyl endopeptidase [Solanum lycopersicum]
Solyc11g005700.1	GO:0004842(ubiquitin-protein transferase activity);GO:0005737(cytoplasm);GO:0010200(response to chitin);GO:0016567(protein ubiquitination);GO:0016874(ligase activity)	PREDICTED: U-box domain-containing protein 27-like [Solanum lycopersicum]
Solyc06g076300.3	GO:0005634(nucleus);GO:0008152(metabolic process);GO:0016787(hydrolase activity)	PREDICTED: uncharacterized protein C24B11.05-like isoform X1 [Solanum lycopersicum]
Solyc11g011330.2	GO:0005737(cytoplasm);GO:0008270(zinc ion binding);GO:0009617(response to bacterium);GO:0009809(lignin biosynthetic process);GO:0045551(cinnamyl-alcohol dehydrogenase activity);GO:0046029(mannitol dehydrogenase activity);GO:0047681(aryl-alcohol dehydrogenase (NADP+) activity);GO:0052747(sinapyl alcohol dehydrogenase activity);GO:0055114(oxidation-reduction process)	PREDICTED: 8-hydroxygeraniol dehydrogenase-like [Solanum lycopersicum]
Solyc02g080890.3	GO:0003700(transcription factor activity, sequence-specific DNA binding);GO:0005515(protein binding);GO:0005634(nucleus);GO:0006351(transcription, DNA-templated);GO:0006355(regulation of transcription, DNA-templated);GO:0009873(ethylene-activated signaling pathway);GO:0010200(response to chitin);GO:0016036(cellular response to phosphate starvation);GO:0043565(sequence-specific DNA binding);GO:004…	PREDICTED: probable WRKY transcription factor 31 isoform X1 [Solanum lycopersicum]
Solyc08g022240.1	GO:0004806(triglyceride lipase activity);GO:0005739(mitochondrion);GO:0006629(lipid metabolic process);GO:0008970(phosphatidylcholine 1-acylhydrolase activity);GO:0010214(seed coat development)	PREDICTED: phospholipase A1-Igamma1, chloroplastic [Solanum lycopersicum]
Solyc05g050240.3	NA	PREDICTED: uncharacterized protein LOC101251987 [Solanum lycopersicum]
Solyc02g085010.1	GO:0003674(molecular_function);GO:0005739(mitochondrion);GO:0008150(biological_process)	PREDICTED: uncharacterized protein LOC101264778 [Solanum lycopersicum]
Solyc04g006950.3	NA	NA
Solyc09g015770.3	GO:0003700(transcription factor activity, sequence-specific DNA binding);GO:0005515(protein binding);GO:0005634(nucleus);GO:0006351(transcription, DNA-templated);GO:0006355(regulation of transcription, DNA-templated);GO:0009751(response to salicylic acid);GO:0009753(response to jasmonic acid);GO:0009862(systemic acquired resistance, salicylic acid mediated signaling pathway);GO:0009864(induced sy…	WRKY transcription factor 81 [Solanum lycopersicum]
Solyc06g035610.3	GO:0003700(transcription factor activity, sequence-specific DNA binding);GO:0005634(nucleus);GO:0006355(regulation of transcription, DNA-templated);GO:0043565(sequence-specific DNA binding)	Hop-interacting protein THI039 [Solanum lycopersicum]
Solyc05g010060.3	GO:0005802(trans-Golgi network);GO:0005886(plasma membrane)	PREDICTED: phosphate transporter PHO1 homolog 1 [Solanum lycopersicum]
Solyc01g107800.3	GO:0000139(Golgi membrane);GO:0005794(Golgi apparatus);GO:0009834(plant-type secondary cell wall biogenesis);GO:0016021(integral component of membrane);GO:0045492(xylan biosynthetic process)	PREDICTED: protein IRX15-LIKE-like [Solanum lycopersicum]
Solyc03g043700.3	GO:0005634(nucleus);GO:0005737(cytoplasm)	PREDICTED: U-box domain-containing protein 4-like isoform X1 [Solanum lycopersicum]
Solyc06g082440.1	GO:0004672(protein kinase activity);GO:0004674(protein serine/threonine kinase activity);GO:0005515(protein binding);GO:0005524(ATP binding);GO:0005886(plasma membrane);GO:0006468(protein phosphorylation);GO:0007165(signal transduction);GO:0009268(response to pH);GO:0016301(kinase activity)	CBL-interacting protein kinase 11 [Solanum lycopersicum]
Solyc11g011210.2	GO:0005576(extracellular region);GO:0005578(proteinaceous extracellular matrix);GO:0005618(cell wall);GO:0009408(response to heat);GO:0009506(plasmodesma);GO:0009739(response to gibberellin);GO:0009740(gibberellic acid mediated signaling pathway);GO:0009751(response to salicylic acid);GO:0010286(heat acclimation)	protein RSI-1 precursor [Solanum lycopersicum]
Solyc12g005450.1	GO:0004674(protein serine/threonine kinase activity);GO:0005524(ATP binding);GO:0005634(nucleus);GO:0006468(protein phosphorylation);GO:0009611(response to wounding);GO:0016301(kinase activity)	PREDICTED: probable receptor-like protein kinase At4g10390 [Solanum lycopersicum]
Solyc02g077060.2	NA	PREDICTED: uncharacterized protein LOC104645842 [Solanum lycopersicum]
Solyc02g079570.3	GO:0004674(protein serine/threonine kinase activity);GO:0005886(plasma membrane);GO:0006468(protein phosphorylation);GO:0006952(defense response);GO:0009506(plasmodesma)	PREDICTED: G-type lectin S-receptor-like serine/threonine-protein kinase B120 [Solanum lycopersicum]
Solyc01g109120.3	GO:0000166(nucleotide binding);GO:0008150(biological_process);GO:0009507(chloroplast)	PREDICTED: myosin heavy chain kinase B [Solanum lycopersicum]
Solyc10g045420.2	GO:0005737(cytoplasm)	PREDICTED: uncharacterized protein At1g04910 isoform X1 [Solanum lycopersicum]
Solyc08g075570.3	GO:0005887(integral component of plasma membrane);GO:0015204(urea transmembrane transporter activity);GO:0015293(symporter activity)	PREDICTED: urea-proton symporter DUR3 [Solanum lycopersicum]
Solyc11g045465.1	GO:0005634(nucleus);GO:0008152(metabolic process);GO:0052689(carboxylic ester hydrolase activity)	PREDICTED: probable carboxylesterase 15 [Solanum lycopersicum]
Solyc03g123370.3	GO:0008728(GTP diphosphokinase activity);GO:0008893(guanosine-3',5'-bis(diphosphate) 3'-diphosphatase activity);GO:0009507(chloroplast);GO:0015969(guanosine tetraphosphate metabolic process);GO:0042594(response to starvation)	PREDICTED: probable GTP diphosphokinase RSH2, chloroplastic [Solanum lycopersicum]
Solyc07g043460.3	GO:0004497(monooxygenase activity)	PREDICTED: cytochrome P450 CYP72A219 [Solanum lycopersicum]
Solyc08g079590.2	GO:0003674(molecular_function);GO:0005634(nucleus)	PREDICTED: uncharacterized protein At4g22758 isoform X1 [Solanum lycopersicum]
Solyc01g014320.3	GO:0008168(methyltransferase activity);GO:0009507(chloroplast);GO:0032259(methylation)	PREDICTED: probable S-adenosylmethionine-dependent methyltransferase At5g38100 isoform X1 [Solanum lycopersicum]
Solyc02g067930.3	GO:0004367(glycerol-3-phosphate dehydrogenase [NAD+] activity);GO:0005975(carbohydrate metabolic process);GO:0006072(glycerol-3-phosphate metabolic process);GO:0006650(glycerophospholipid metabolic process);GO:0008654(phospholipid biosynthetic process);GO:0009331(glycerol-3-phosphate dehydrogenase complex);GO:0009507(chloroplast);GO:0042803(protein homodimerization activity);GO:0046167(glycerol-3…	PREDICTED: glycerol-3-phosphate dehydrogenase [NAD(+)] [Solanum lycopersicum]
Solyc07g063940.2	GO:0003700(transcription factor activity, sequence-specific DNA binding);GO:0005634(nucleus);GO:0006355(regulation of transcription, DNA-templated);GO:0043565(sequence-specific DNA binding)	GRAS2 protein [Solanum lycopersicum]
Solyc11g018777.1	GO:0004601(peroxidase activity);GO:0005576(extracellular region);GO:0006979(response to oxidative stress);GO:0020037(heme binding);GO:0046872(metal ion binding);GO:0055114(oxidation-reduction process);GO:0071456(cellular response to hypoxia)	PREDICTED: lignin-forming anionic peroxidase [Solanum pennellii]
Solyc12g094640.2	GO:0004365(glyceraldehyde-3-phosphate dehydrogenase (NAD+) (phosphorylating) activity);GO:0005829(cytosol);GO:0006006(glucose metabolic process);GO:0006096(glycolytic process);GO:0009409(response to cold);GO:0009416(response to light stimulus);GO:0009507(chloroplast);GO:0009535(chloroplast thylakoid membrane);GO:0009570(chloroplast stroma);GO:0009744(response to sucrose);GO:0009941(chloroplast en…	PREDICTED: glyceraldehyde-3-phosphate dehydrogenase B, chloroplastic-like [Solanum lycopersicum]
Solyc03g006610.3	GO:0003677(DNA binding);GO:0005096(GTPase activator activity);GO:0005634(nucleus);GO:0005768(endosome);GO:0005802(trans-Golgi network);GO:0005829(cytosol);GO:0010227(floral organ abscission);GO:0046872(metal ion binding)	PREDICTED: probable ADP-ribosylation factor GTPase-activating protein AGD5 isoform X2 [Solanum lycopersicum]
Solyc01g098570.2	GO:0003674(molecular_function);GO:0005634(nucleus);GO:0008150(biological_process)	PREDICTED: protein FANTASTIC FOUR 3 [Solanum lycopersicum]
Solyc02g062550.3	GO:0002237(response to molecule of bacterial origin);GO:0005524(ATP binding);GO:0005739(mitochondrion);GO:0005740(mitochondrial envelope);GO:0005741(mitochondrial outer membrane);GO:0005886(plasma membrane);GO:0008219(cell death);GO:0009411(response to UV);GO:0009617(response to bacterium);GO:0009626(plant-type hypersensitive response);GO:0009863(salicylic acid mediated signaling pathway);GO:0016…	PREDICTED: protein HYPER-SENSITIVITY-RELATED 4-like [Solanum lycopersicum]
Solyc02g020890.3	GO:0003674(molecular_function);GO:0008150(biological_process)	PREDICTED: transmembrane protein 53 [Solanum lycopersicum]
Solyc04g079350.1	GO:0005516(calmodulin binding);GO:0005634(nucleus);GO:0005886(plasma membrane);GO:0008150(biological_process)	PREDICTED: uncharacterized protein LOC101262614 [Solanum lycopersicum]
Solyc04g083160.2	GO:0005783(endoplasmic reticulum);GO:0009686(gibberellin biosynthetic process);GO:0009707(chloroplast outer membrane);GO:0009740(gibberellic acid mediated signaling pathway);GO:0010241(ent-kaurene oxidation to kaurenoic acid);GO:0016709(oxidoreductase activity, acting on paired donors, with incorporation or reduction of molecular oxygen, NAD(P)H as one donor, and incorporation of one atom of oxyg…	PREDICTED: ent-kaurene oxidase, chloroplastic [Solanum lycopersicum]
Solyc10g085880.1	GO:0009813(flavonoid biosynthetic process);GO:0043231(intracellular membrane-bounded organelle);GO:0052696(flavonoid glucuronidation);GO:0080043(quercetin 3-O-glucosyltransferase activity);GO:0080044(quercetin 7-O-glucosyltransferase activity)	PREDICTED: UDP-glycosyltransferase 73C3-like [Solanum lycopersicum]
Solyc09g097960.3	GO:0005737(cytoplasm);GO:0005829(cytosol);GO:0016491(oxidoreductase activity);GO:0046686(response to cadmium ion);GO:0055114(oxidation-reduction process)	aldo-keto reductases superfamily protein [Solanum lycopersicum]
Solyc02g077040.4	GO:0004197(cysteine-type endopeptidase activity);GO:0005615(extracellular space);GO:0005764(lysosome);GO:0051603(proteolysis involved in cellular protein catabolic process)	phytophthora-inhibited protease 1 [Solanum lycopersicum]
Solyc01g107290.3	GO:0043161(proteasome-mediated ubiquitin-dependent protein catabolic process);GO:0061630(ubiquitin protein ligase activity)	RING-H2 finger protein [Solanum lycopersicum]
Solyc01g067290.2	GO:0005739(mitochondrion);GO:0009507(chloroplast);GO:0009534(chloroplast thylakoid);GO:0009941(chloroplast envelope);GO:0015995(chlorophyll biosynthetic process);GO:0016020(membrane);GO:0033728(divinyl chlorophyllide a 8-vinyl-reductase activity);GO:0051744(3,8-divinyl protochlorophyllide a 8-vinyl reductase activity);GO:0055114(oxidation-reduction process)	PREDICTED: divinyl chlorophyllide a 8-vinyl-reductase, chloroplastic [Solanum lycopersicum]
Solyc11g010390.1	NA	NA
Solyc09g089860.3	GO:0005886(plasma membrane);GO:0006810(transport);GO:0022857(transmembrane transporter activity)	PREDICTED: WAT1-related protein At4g08300-like [Solanum lycopersicum]
Solyc01g005160.3	GO:0004842(ubiquitin-protein transferase activity);GO:0005634(nucleus);GO:0010200(response to chitin);GO:0016567(protein ubiquitination);GO:0016874(ligase activity)	Avr9/Cf-9 rapidly elicited protein [Solanum lycopersicum]
Solyc02g077120.3	GO:0005576(extracellular region);GO:0016042(lipid catabolic process);GO:0016298(lipase activity);GO:0016788(hydrolase activity, acting on ester bonds);GO:0052689(carboxylic ester hydrolase activity)	PREDICTED: GDSL esterase/lipase At1g28580-like isoform X1 [Solanum lycopersicum]
Solyc04g008370.2	GO:0004674(protein serine/threonine kinase activity);GO:0005886(plasma membrane);GO:0006468(protein phosphorylation);GO:0009506(plasmodesma);GO:0031625(ubiquitin protein ligase binding);GO:0045087(innate immune response)	PREDICTED: LOW QUALITY PROTEIN: G-type lectin S-receptor-like serine/threonine-protein kinase At1g11330, partial [Solanum pennellii]
Solyc09g072820.3	GO:0005515(protein binding);GO:0005886(plasma membrane);GO:0009832(plant-type cell wall biogenesis);GO:0009834(plant-type secondary cell wall biogenesis);GO:0009863(salicylic acid mediated signaling pathway);GO:0009867(jasmonic acid mediated signaling pathway);GO:0009873(ethylene-activated signaling pathway);GO:0016021(integral component of membrane);GO:0016757(transferase activity, transferring …	PREDICTED: cellulose synthase A catalytic subunit 4 [UDP-forming] [Solanum lycopersicum]
Solyc10g076540.1	GO:0004674(protein serine/threonine kinase activity);GO:0005886(plasma membrane);GO:0007166(cell surface receptor signaling pathway)	PREDICTED: LOW QUALITY PROTEIN: wall-associated receptor kinase 2-like [Solanum lycopersicum]
Solyc11g073080.2	GO:0000122(negative regulation of transcription from RNA polymerase II promoter);GO:0003677(DNA binding);GO:0005634(nucleus);GO:0005730(nucleolus);GO:0006346(methylation-dependent chromatin silencing);GO:0006351(transcription, DNA-templated);GO:0008327(methyl-CpG binding);GO:0010369(chromocenter);GO:0019899(enzyme binding);GO:0051747(cytosine C-5 DNA demethylase activity);GO:0080167(response to k…	PREDICTED: methyl-CpG-binding domain-containing protein 7 isoform X1 [Solanum lycopersicum]
Solyc08g078090.1	GO:0004806(triglyceride lipase activity);GO:0006629(lipid metabolic process);GO:0008970(phosphatidylcholine 1-acylhydrolase activity);GO:0009507(chloroplast);GO:0016042(lipid catabolic process);GO:0047714(galactolipase activity)	PREDICTED: phospholipase A1-Ibeta2, chloroplastic-like [Solanum lycopersicum]
Solyc02g080010.2	GO:0004674(protein serine/threonine kinase activity);GO:0005886(plasma membrane);GO:0006468(protein phosphorylation);GO:0006952(defense response);GO:0009506(plasmodesma)	PREDICTED: putative receptor-like protein kinase At4g00960 isoform X1 [Solanum lycopersicum]
Solyc08g014010.3	NA	PREDICTED: uncharacterized protein LOC101249108 [Solanum lycopersicum]
Solyc11g007420.1	GO:0004675(transmembrane receptor protein serine/threonine kinase activity);GO:0005524(ATP binding);GO:0005886(plasma membrane);GO:0006468(protein phosphorylation);GO:0009506(plasmodesma);GO:0009620(response to fungus);GO:0016021(integral component of membrane);GO:0016301(kinase activity)	PREDICTED: rust resistance kinase Lr10-like [Solanum lycopersicum]
Solyc06g005170.3	GO:0000169(activation of MAPK activity involved in osmosensory signaling pathway);GO:0004672(protein kinase activity);GO:0004707(MAP kinase activity);GO:0005515(protein binding);GO:0005524(ATP binding);GO:0005634(nucleus);GO:0005737(cytoplasm);GO:0006970(response to osmotic stress);GO:0006979(response to oxidative stress);GO:0007165(signal transduction);GO:0009409(response to cold);GO:0009555(pol…	mitogen-activated protein kinase 3 [Solanum lycopersicum]
Solyc02g069910.2	NA	PREDICTED: uncharacterized protein LOC102599613 [Solanum tuberosum]
Solyc04g024780.1	GO:0003674(molecular_function);GO:0005634(nucleus);GO:0008150(biological_process)	PREDICTED: uncharacterized protein LOC104646853 [Solanum lycopersicum]
Solyc02g080860.2	GO:0009507(chloroplast)	PREDICTED: probable F-box protein At4g22030 [Solanum lycopersicum]
Solyc06g074670.3	GO:0003824(catalytic activity);GO:0005634(nucleus);GO:0005737(cytoplasm);GO:0005829(cytosol);GO:0009226(nucleotide-sugar biosynthetic process);GO:0048040(UDP-glucuronate decarboxylase activity);GO:0048046(apoplast);GO:0050662(coenzyme binding);GO:0071555(cell wall organization)	PREDICTED: UDP-D-apiose/UDP-D-xylose synthase 2 [Solanum lycopersicum]
Solyc10g085050.2	GO:0005737(cytoplasm)	PREDICTED: uncharacterized protein At1g04910-like isoform X4 [Solanum lycopersicum]
Solyc01g100010.3	GO:0005634(nucleus);GO:0030246(carbohydrate binding)	PREDICTED: F-box protein PP2-B15-like [Solanum lycopersicum]
Solyc03g005570.3	GO:0003677(DNA binding);GO:0003700(transcription factor activity, sequence-specific DNA binding);GO:0005634(nucleus);GO:0006355(regulation of transcription, DNA-templated);GO:0009651(response to salt stress);GO:0009723(response to ethylene);GO:0009733(response to auxin);GO:0009753(response to jasmonic acid);GO:0010200(response to chitin);GO:0046686(response to cadmium ion)	PREDICTED: myb-related protein Myb4 [Solanum lycopersicum]
Solyc01g089890.3	NA	PREDICTED: uncharacterized protein LOC109240683 [Nicotiana attenuata]
Solyc03g115930.2	GO:0005509(calcium ion binding)	PREDICTED: probable calcium-binding protein CML30 [Solanum lycopersicum]
Solyc01g107300.3	GO:0004722(protein serine/threonine phosphatase activity);GO:0006470(protein dephosphorylation);GO:0046872(metal ion binding)	PREDICTED: probable protein phosphatase 2C 63 [Solanum lycopersicum]
Solyc03g114600.3	GO:0005783(endoplasmic reticulum);GO:0046513(ceramide biosynthetic process);GO:0050291(sphingosine N-acyltransferase activity)	PREDICTED: protein ASC1 isoform X1 [Solanum pennellii]
Solyc08g066320.3	GO:0004674(protein serine/threonine kinase activity);GO:0005524(ATP binding);GO:0005886(plasma membrane);GO:0006468(protein phosphorylation);GO:0016020(membrane);GO:0016021(integral component of membrane);GO:0016301(kinase activity)	PREDICTED: LRR receptor-like serine/threonine-protein kinase HSL2 isoform X1 [Solanum lycopersicum]
Solyc09g008660.3	GO:0009658(chloroplast organization);GO:0009707(chloroplast outer membrane)	PREDICTED: protein CHUP1, chloroplastic [Solanum lycopersicum]
Solyc05g005980.3	GO:0010015(root morphogenesis);GO:0015112(nitrate transmembrane transporter activity);GO:0042128(nitrate assimilation)	NRT1/ PTR FAMILY 1.2 [Solanum lycopersicum]
Solyc07g052960.2	GO:0003700(transcription factor activity, sequence-specific DNA binding);GO:0005634(nucleus);GO:0006355(regulation of transcription, DNA-templated);GO:0043565(sequence-specific DNA binding)	PREDICTED: scarecrow-like protein 32 [Solanum lycopersicum]
Solyc05g008980.2	GO:0004674(protein serine/threonine kinase activity);GO:0005886(plasma membrane);GO:0007166(cell surface receptor signaling pathway)	PREDICTED: LEAF RUST 10 DISEASE-RESISTANCE LOCUS RECEPTOR-LIKE PROTEIN KINASE-like 1.1 [Solanum lycopersicum]
Solyc12g007050.1	NA	NA
Solyc11g011980.3	GO:0005654(nucleoplasm);GO:0032436(positive regulation of proteasomal ubiquitin-dependent protein catabolic process);GO:0061630(ubiquitin protein ligase activity)	PREDICTED: E3 ubiquitin-protein ligase COP1-like isoform X1 [Solanum lycopersicum]
Solyc02g070340.3	GO:0003735(structural constituent of ribosome);GO:0006412(translation);GO:0022627(cytosolic small ribosomal subunit)	PREDICTED: 40S ribosomal protein S4-like [Solanum lycopersicum]
Solyc10g086710.2	GO:0003674(molecular_function);GO:0008150(biological_process);GO:0009507(chloroplast)	PREDICTED: uncharacterized protein LOC101253546 [Solanum lycopersicum]
Solyc02g071145.1	GO:0003677(DNA binding);GO:0003684(damaged DNA binding);GO:0003690(double-stranded DNA binding);GO:0005515(protein binding);GO:0005634(nucleus);GO:0005829(cytosol);GO:0006281(DNA repair);GO:0008150(biological_process);GO:0012501(programmed cell death)	DNA-binding protein [Solanum lycopersicum]
Solyc06g074550.2	NA	hypothetical protein A4A49_19283 [Nicotiana attenuata]
Solyc12g062800.1	NA	NA
Solyc09g066350.1	GO:0003677(DNA binding);GO:0003700(transcription factor activity, sequence-specific DNA binding);GO:0005622(intracellular);GO:0005634(nucleus);GO:0006351(transcription, DNA-templated);GO:0006355(regulation of transcription, DNA-templated);GO:0009873(ethylene-activated signaling pathway);GO:0010200(response to chitin)	PREDICTED: ethylene-responsive transcription factor ERF098-like [Solanum lycopersicum]
Solyc11g072140.2	GO:0004674(protein serine/threonine kinase activity);GO:0005886(plasma membrane);GO:0007166(cell surface receptor signaling pathway)	PREDICTED: wall-associated receptor kinase 3-like [Solanum lycopersicum]
Solyc10g008350.3	NA	NA
Solyc01g067120.3	GO:0031461(cullin-RING ubiquitin ligase complex);GO:0031625(ubiquitin protein ligase binding);GO:0042787(protein ubiquitination involved in ubiquitin-dependent protein catabolic process);GO:0061630(ubiquitin protein ligase activity)	PREDICTED: cullin-1-like isoform X2 [Solanum lycopersicum]
Solyc08g062360.3	GO:0007165(signal transduction);GO:0016020(membrane)	PREDICTED: ankyrin repeat-containing protein At5g02620-like [Solanum lycopersicum]
Solyc03g033770.1	NA	PREDICTED: protein HYPER-SENSITIVITY-RELATED 4-like [Capsicum annuum]
Solyc06g049020.1	GO:0003674(molecular_function);GO:0008150(biological_process);GO:0009536(plastid)	PREDICTED: uncharacterized protein LOC101254906 [Solanum lycopersicum]
Solyc07g056190.3	GO:0005737(cytoplasm);GO:0030001(metal ion transport);GO:0046914(transition metal ion binding);GO:0046916(cellular transition metal ion homeostasis)	PREDICTED: uncharacterized protein LOC101251303 [Solanum lycopersicum]
Solyc11g068620.2	GO:0003677(DNA binding);GO:0003700(transcription factor activity, sequence-specific DNA binding);GO:0005634(nucleus);GO:0006351(transcription, DNA-templated);GO:0006355(regulation of transcription, DNA-templated);GO:0007275(multicellular organism development)	PREDICTED: NAC domain-containing protein 90 [Solanum lycopersicum]
Solyc04g074680.1	GO:0003674(molecular_function);GO:0005739(mitochondrion);GO:0010224(response to UV-B)	PREDICTED: uncharacterized protein LOC107017268 [Solanum pennellii]
Solyc03g093120.4	GO:0004553(hydrolase activity, hydrolyzing O-glycosyl compounds);GO:0005576(extracellular region);GO:0005618(cell wall);GO:0005794(Golgi apparatus);GO:0010411(xyloglucan metabolic process);GO:0016762(xyloglucan:xyloglucosyl transferase activity);GO:0016798(hydrolase activity, acting on glycosyl bonds);GO:0042546(cell wall biogenesis);GO:0048046(apoplast);GO:0071555(cell wall organization)	PREDICTED: probable xyloglucan endotransglucosylase/hydrolase protein 23 [Solanum lycopersicum]
Solyc11g010670.1	NA	NA
Solyc03g093130.3	GO:0004553(hydrolase activity, hydrolyzing O-glycosyl compounds);GO:0005576(extracellular region);GO:0005618(cell wall);GO:0005794(Golgi apparatus);GO:0010411(xyloglucan metabolic process);GO:0016762(xyloglucan:xyloglucosyl transferase activity);GO:0016798(hydrolase activity, acting on glycosyl bonds);GO:0042546(cell wall biogenesis);GO:0048046(apoplast);GO:0071555(cell wall organization)	xyloglucan endotransglucosylase-hydrolase XTH3 precursor [Solanum lycopersicum]
Solyc05g052130.3	GO:0004197(cysteine-type endopeptidase activity);GO:0005515(protein binding);GO:0006508(proteolysis);GO:0006952(defense response);GO:0043068(positive regulation of programmed cell death)	PREDICTED: metacaspase-1-like [Solanum lycopersicum]
Solyc02g086210.3	GO:0004674(protein serine/threonine kinase activity);GO:0005524(ATP binding);GO:0005886(plasma membrane);GO:0006468(protein phosphorylation);GO:0016021(integral component of membrane);GO:0016301(kinase activity);GO:0016310(phosphorylation)	PREDICTED: LEAF RUST 10 DISEASE-RESISTANCE LOCUS RECEPTOR-LIKE PROTEIN KINASE-like 2.1 [Solanum lycopersicum]
Solyc08g068640.4	GO:0005829(cytosol);GO:0005886(plasma membrane);GO:0006520(cellular amino acid metabolic process);GO:0006580(ethanolamine metabolic process);GO:0009793(embryo development ending in seed dormancy);GO:0016831(carboxy-lyase activity);GO:0019752(carboxylic acid metabolic process);GO:0030170(pyridoxal phosphate binding)	PREDICTED: decarboxylase family protein isoform X2 [Solanum lycopersicum]
Solyc09g008370.1	GO:0003674(molecular_function);GO:0009506(plasmodesma);GO:0009507(chloroplast);GO:0016021(integral component of membrane);GO:0050832(defense response to fungus);GO:0055085(transmembrane transport)	PREDICTED: uncharacterized protein LOC101257997 [Solanum lycopersicum]
Solyc08g068690.1	GO:0005737(cytoplasm);GO:0006591(ornithine metabolic process);GO:0006952(defense response);GO:0008080(N-acetyltransferase activity);GO:0009753(response to jasmonic acid)	PREDICTED: tyramine N-feruloyltransferase 4/11-like [Solanum lycopersicum]
Solyc04g079470.3	GO:0004867(serine-type endopeptidase inhibitor activity);GO:0005615(extracellular space)	PREDICTED: serpin-ZX-like isoform X2 [Solanum lycopersicum]
Solyc12g096920.1	GO:0005524(ATP binding);GO:0005575(cellular_component);GO:0006952(defense response);GO:0043531(ADP binding)	PREDICTED: probable disease resistance RPP8-like protein 2 isoform X1 [Solanum lycopersicum]
Solyc10g080010.2	GO:0005576(extracellular region);GO:0016021(integral component of membrane);GO:0016757(transferase activity, transferring glycosyl groups)	PREDICTED: EGF domain-specific O-linked N-acetylglucosamine transferase [Solanum lycopersicum]
Solyc09g090360.3	GO:0005802(trans-Golgi network);GO:0005886(plasma membrane)	PREDICTED: phosphate transporter PHO1 [Solanum lycopersicum]
Solyc03g113540.3	GO:0005515(protein binding)	PREDICTED: uncharacterized protein LOC101263691 [Solanum lycopersicum]
Solyc09g091700.3	GO:0005634(nucleus);GO:0005737(cytoplasm);GO:0005829(cytosol);GO:0006979(response to oxidative stress);GO:0008270(zinc ion binding);GO:0032440(2-alkenal reductase [NAD(P)] activity);GO:0046686(response to cadmium ion);GO:0055114(oxidation-reduction process)	PREDICTED: NADP-dependent alkenal double bond reductase P2-like [Solanum lycopersicum]
Solyc04g008100.2	GO:0004842(ubiquitin-protein transferase activity);GO:0005634(nucleus);GO:0010200(response to chitin);GO:0016567(protein ubiquitination);GO:0016874(ligase activity)	PREDICTED: U-box domain-containing protein 21-like [Solanum lycopersicum]
Solyc04g015360.3	GO:0000977(RNA polymerase II regulatory region sequence-specific DNA binding);GO:0001085(RNA polymerase II transcription factor binding);GO:0001228(transcriptional activator activity, RNA polymerase II transcription regulatory region sequence-specific binding);GO:0003682(chromatin binding);GO:0005634(nucleus);GO:0005667(transcription factor complex);GO:0030154(cell differentiation)	PREDICTED: GATA transcription factor 8 [Solanum lycopersicum]
Solyc02g080200.3	GO:0030599(pectinesterase activity);GO:0046910(pectinesterase inhibitor activity);GO:0071944(cell periphery)	PREDICTED: pectinesterase-like [Solanum lycopersicum]
Solyc03g078370.1	GO:0004674(protein serine/threonine kinase activity);GO:0005886(plasma membrane);GO:0006468(protein phosphorylation)	PREDICTED: G-type lectin S-receptor-like serine/threonine-protein kinase LECRK2 [Solanum lycopersicum]
Solyc08g080620.1	GO:0005576(extracellular region);GO:0009651(response to salt stress);GO:0009816(defense response to bacterium, incompatible interaction);GO:0009817(defense response to fungus, incompatible interaction);GO:0051707(response to other organism)	PR-5x [Solanum lycopersicum]
Solyc05g055745.1	GO:0003700(transcription factor activity, sequence-specific DNA binding);GO:0005515(protein binding);GO:0005634(nucleus);GO:0006351(transcription, DNA-templated);GO:0006355(regulation of transcription, DNA-templated);GO:0006970(response to osmotic stress);GO:0009408(response to heat);GO:0009409(response to cold);GO:0009414(response to water deprivation);GO:0009651(response to salt stress);GO:0010…	PREDICTED: probable WRKY transcription factor 26 [Solanum lycopersicum]
Solyc01g098730.2	GO:0004842(ubiquitin-protein transferase activity);GO:0005576(extracellular region);GO:0008270(zinc ion binding);GO:0009737(response to abscisic acid);GO:0009814(defense response, incompatible interaction);GO:0009816(defense response to bacterium, incompatible interaction);GO:0010200(response to chitin);GO:0016020(membrane);GO:0016021(integral component of membrane);GO:0016567(protein ubiquitinat…	PREDICTED: E3 ubiquitin-protein ligase ATL6 [Solanum lycopersicum]
Solyc03g119640.3	GO:0009705(plant-type vacuole membrane);GO:0015140(malate transmembrane transporter activity)	PREDICTED: aluminum-activated malate transporter 9 [Solanum lycopersicum]
Solyc09g057950.3	GO:0004816(asparagine-tRNA ligase activity);GO:0005524(ATP binding);GO:0005737(cytoplasm);GO:0005739(mitochondrion);GO:0005829(cytosol);GO:0006421(asparaginyl-tRNA aminoacylation);GO:0009507(chloroplast)	PREDICTED: asparagine--tRNA ligase, cytoplasmic 2 [Solanum lycopersicum]
Solyc10g050770.1	NA	NA
Solyc08g081550.3	GO:0005737(cytoplasm);GO:0009693(ethylene biosynthetic process);GO:0016847(1-aminocyclopropane-1-carboxylate synthase activity);GO:0030170(pyridoxal phosphate binding)	PREDICTED: 1-aminocyclopropane-1-carboxylate synthase-like, partial [Solanum lycopersicum]
Solyc12g097000.2	GO:0005515(protein binding)	PREDICTED: TMV resistance protein N-like [Solanum pennellii]
Solyc03g083680.1	NA	NA
Solyc11g007730.2	GO:0003824(catalytic activity);GO:0005576(extracellular region);GO:0009116(nucleoside metabolic process);GO:0009505(plant-type cell wall);GO:0009611(response to wounding);GO:0045735(nutrient reservoir activity)	PREDICTED: bark storage protein A [Solanum lycopersicum]
Solyc01g112220.3	GO:0004674(protein serine/threonine kinase activity);GO:0005524(ATP binding);GO:0005886(plasma membrane);GO:0006468(protein phosphorylation);GO:0009507(chloroplast);GO:0016301(kinase activity)	PREDICTED: probable serine/threonine-protein kinase Cx32, chloroplastic [Solanum lycopersicum]
Solyc06g063110.2	GO:0043161(proteasome-mediated ubiquitin-dependent protein catabolic process);GO:0061630(ubiquitin protein ligase activity)	PREDICTED: RING-H2 finger protein ATL3-like [Solanum lycopersicum]
Solyc04g011550.2	NA	PREDICTED: glutamic acid-rich protein-like [Solanum tuberosum]
Solyc02g090400.3	GO:0003677(DNA binding);GO:0003700(transcription factor activity, sequence-specific DNA binding);GO:0005634(nucleus);GO:0006351(transcription, DNA-templated);GO:0006355(regulation of transcription, DNA-templated);GO:0009737(response to abscisic acid)	PREDICTED: myb family transcription factor EFM-like [Solanum lycopersicum]
Solyc06g076220.3	GO:0005576(extracellular region);GO:0006949(syncytium formation);GO:0009505(plant-type cell wall);GO:0009664(plant-type cell wall organization);GO:0009826(unidimensional cell growth);GO:0009828(plant-type cell wall loosening);GO:0009831(plant-type cell wall modification involved in multidimensional cell growth);GO:0016020(membrane)	expansin18 precursor [Solanum lycopersicum]
Solyc02g093580.3	GO:0005576(extracellular region);GO:0016829(lyase activity);GO:0030570(pectate lyase activity);GO:0045490(pectin catabolic process);GO:0046872(metal ion binding)	probable pectate lyase P18 precursor [Solanum lycopersicum]
Solyc12g017480.2	GO:0008150(biological_process)	PREDICTED: plant intracellular Ras-group-related LRR protein 6 [Solanum lycopersicum]
Solyc09g014990.3	GO:0003700(transcription factor activity, sequence-specific DNA binding);GO:0005515(protein binding);GO:0005634(nucleus);GO:0006351(transcription, DNA-templated);GO:0006355(regulation of transcription, DNA-templated);GO:0006970(response to osmotic stress);GO:0009408(response to heat);GO:0009409(response to cold);GO:0009414(response to water deprivation);GO:0009651(response to salt stress);GO:0010…	PREDICTED: probable WRKY transcription factor 26 [Solanum lycopersicum]
Solyc05g005150.1	GO:0003674(molecular_function);GO:0005634(nucleus);GO:0008150(biological_process)	PREDICTED: F-box/kelch-repeat protein At1g23390 [Solanum lycopersicum]
Solyc08g081540.3	GO:0001944(vasculature development);GO:0005515(protein binding);GO:0005737(cytoplasm);GO:0006952(defense response);GO:0006979(response to oxidative stress);GO:0009611(response to wounding);GO:0009612(response to mechanical stimulus);GO:0009693(ethylene biosynthetic process);GO:0009723(response to ethylene);GO:0009733(response to auxin);GO:0009753(response to jasmonic acid);GO:0009835(fruit ripeni…	1-aminocyclopropane-1-carboxylate synthase-like [Solanum lycopersicum]
Solyc07g049670.3	GO:0005737(cytoplasm);GO:0016747(transferase activity, transferring acyl groups other than amino-acyl groups)	PREDICTED: benzyl alcohol O-benzoyltransferase-like [Solanum lycopersicum]
Solyc08g062330.3	GO:0007165(signal transduction);GO:0016020(membrane)	PREDICTED: homeobox protein Wariai-like [Solanum lycopersicum]
Solyc05g056060.3	GO:0003674(molecular_function);GO:0005634(nucleus);GO:0008150(biological_process);GO:0016021(integral component of membrane)	PREDICTED: uncharacterized protein LOC101253087 [Solanum lycopersicum]
Solyc05g006830.3	GO:0000103(sulfate assimilation);GO:0005829(cytosol);GO:0005886(plasma membrane);GO:0006457(protein folding);GO:0015035(protein disulfide oxidoreductase activity);GO:0016671(oxidoreductase activity, acting on a sulfur group of donors, disulfide as acceptor);GO:0034599(cellular response to oxidative stress);GO:0045454(cell redox homeostasis);GO:0055114(oxidation-reduction process)	PREDICTED: thioredoxin H2-like [Solanum lycopersicum]
Solyc01g008497.1	GO:0005886(plasma membrane)	PREDICTED: rust resistance kinase Lr10-like [Solanum lycopersicum]
Solyc08g082100.3	GO:0000166(nucleotide binding);GO:0005515(protein binding);GO:0005635(nuclear envelope);GO:0005643(nuclear pore);GO:0005737(cytoplasm);GO:0005834(heterotrimeric G-protein complex);GO:0015031(protein transport);GO:0051028(mRNA transport)	PREDICTED: protein SEH1 [Solanum lycopersicum]
Solyc12g056360.1	GO:0005515(protein binding)	PREDICTED: thaumatin-like protein [Solanum lycopersicum]
Solyc08g068770.2	GO:0005737(cytoplasm);GO:0006591(ornithine metabolic process);GO:0006952(defense response);GO:0008080(N-acetyltransferase activity);GO:0009753(response to jasmonic acid)	N-hydroxycinnamoyl-CoA:tyramine N-hydroxycinnamoyl transferase [Solanum lycopersicum]
Solyc03g123670.3	GO:0043161(proteasome-mediated ubiquitin-dependent protein catabolic process);GO:0061630(ubiquitin protein ligase activity)	PREDICTED: uncharacterized protein LOC101244939 [Solanum lycopersicum]
Solyc03g114710.3	GO:0009813(flavonoid biosynthetic process);GO:0043231(intracellular membrane-bounded organelle);GO:0052696(flavonoid glucuronidation);GO:0080043(quercetin 3-O-glucosyltransferase activity);GO:0080044(quercetin 7-O-glucosyltransferase activity)	PREDICTED: UDP-glycosyltransferase 89B2 [Solanum lycopersicum]
Solyc11g066940.2	NA	PREDICTED: uncharacterized protein LOC104644768 [Solanum lycopersicum]
Solyc03g123620.4	GO:0030599(pectinesterase activity);GO:0046910(pectinesterase inhibitor activity);GO:0071944(cell periphery)	PREDICTED: pectinesterase 3 [Solanum lycopersicum]
Solyc03g026370.1	GO:0003674(molecular_function);GO:0005739(mitochondrion);GO:0016998(cell wall macromolecule catabolic process)	PREDICTED: uncharacterized protein LOC101263880 [Solanum lycopersicum]
Solyc02g089860.1	GO:0005739(mitochondrion);GO:0009922(fatty acid elongase activity);GO:0016021(integral component of membrane);GO:0030497(fatty acid elongation);GO:0042761(very long-chain fatty acid biosynthetic process);GO:0071215(cellular response to abscisic acid stimulus)	PREDICTED: elongation of fatty acids protein 3-like [Solanum lycopersicum]
Solyc07g055670.1	GO:0004674(protein serine/threonine kinase activity);GO:0005886(plasma membrane);GO:0006468(protein phosphorylation)	PREDICTED: G-type lectin S-receptor-like serine/threonine-protein kinase SD2-5 [Solanum lycopersicum]
Solyc06g076020.3	GO:0005515(protein binding);GO:0005524(ATP binding);GO:0005618(cell wall);GO:0005634(nucleus);GO:0005794(Golgi apparatus);GO:0005829(cytosol);GO:0005886(plasma membrane);GO:0006351(transcription, DNA-templated);GO:0006355(regulation of transcription, DNA-templated);GO:0006457(protein folding);GO:0009408(response to heat);GO:0009615(response to virus);GO:0009617(response to bacterium);GO:0046686(r…	heat shock cognate 70 kDa protein 1 [Solanum lycopersicum]
Solyc04g054690.3	GO:0005507(copper ion binding);GO:0016722(oxidoreductase activity, oxidizing metal ions)	ascorbate oxidase precursor [Solanum lycopersicum]
Solyc05g043350.3	GO:0006888(ER to Golgi vesicle-mediated transport);GO:0007094(mitotic spindle assembly checkpoint);GO:1990423(RZZ complex)	PREDICTED: centromere/kinetochore protein zw10 homolog isoform X2 [Solanum lycopersicum]
Solyc01g106390.3	GO:0005515(protein binding);GO:0006779(porphyrin-containing compound biosynthetic process);GO:0006782(protoporphyrinogen IX biosynthetic process);GO:0006783(heme biosynthetic process);GO:0008883(glutamyl-tRNA reductase activity);GO:0009416(response to light stimulus);GO:0009507(chloroplast);GO:0015995(chlorophyll biosynthetic process);GO:0031969(chloroplast membrane);GO:0043234(protein complex);G…	PREDICTED: glutamyl-tRNA reductase 1, chloroplastic-like [Solanum lycopersicum]
Solyc01g094237.1	GO:0031525(menthol biosynthetic process);GO:0042214(terpene metabolic process);GO:0052581((-)-isopiperitenone reductase activity);GO:0070402(NADPH binding)	PREDICTED: uncharacterized protein LOC105174340 [Sesamum indicum]
Solyc01g073890.3	GO:0005576(extracellular region)	PREDICTED: uncharacterized protein LOC101250152 [Solanum lycopersicum]
Solyc12g055710.1	GO:0043161(proteasome-mediated ubiquitin-dependent protein catabolic process);GO:0061630(ubiquitin protein ligase activity)	PREDICTED: RING-H2 finger protein ATL3-like [Solanum lycopersicum]
Solyc12g008350.2	GO:0003677(DNA binding);GO:0003700(transcription factor activity, sequence-specific DNA binding);GO:0005634(nucleus);GO:0006351(transcription, DNA-templated);GO:0006355(regulation of transcription, DNA-templated);GO:0009873(ethylene-activated signaling pathway);GO:0043565(sequence-specific DNA binding);GO:0045893(positive regulation of transcription, DNA-templated)	dehydration responsive element binding protein [Solanum lycopersicum]
Solyc09g018020.3	GO:0005576(extracellular region);GO:0005618(cell wall);GO:0006949(syncytium formation);GO:0009664(plant-type cell wall organization);GO:0009826(unidimensional cell growth);GO:0009828(plant-type cell wall loosening);GO:0009831(plant-type cell wall modification involved in multidimensional cell growth);GO:0016020(membrane)	PREDICTED: expansin-A10-like [Solanum lycopersicum]
Solyc01g103945.1	NA	NA
Solyc04g081960.1	GO:0003674(molecular_function);GO:0005634(nucleus);GO:0005886(plasma membrane);GO:0008150(biological_process)	PREDICTED: uncharacterized protein At1g76070-like [Solanum lycopersicum]
Solyc05g016310.1	GO:0004190(aspartic-type endopeptidase activity);GO:0006508(proteolysis);GO:0030163(protein catabolic process)	PREDICTED: aspartyl protease family protein 2 [Solanum lycopersicum]
Solyc08g006320.3	GO:0003700(transcription factor activity, sequence-specific DNA binding);GO:0005516(calmodulin binding);GO:0005634(nucleus);GO:0006351(transcription, DNA-templated);GO:0006355(regulation of transcription, DNA-templated);GO:0010200(response to chitin);GO:0042742(defense response to bacterium);GO:0043565(sequence-specific DNA binding)	WRKY transcription factor IId-1 [Solanum lycopersicum]
Solyc11g020230.1	GO:0004672(protein kinase activity);GO:0004674(protein serine/threonine kinase activity);GO:0005524(ATP binding);GO:0005886(plasma membrane);GO:0006468(protein phosphorylation);GO:0016021(integral component of membrane);GO:0016301(kinase activity);GO:0042803(protein homodimerization activity)	PREDICTED: serine/threonine-protein kinase-like protein CCR4 [Solanum lycopersicum]
Solyc01g107830.3	GO:0009813(flavonoid biosynthetic process);GO:0043231(intracellular membrane-bounded organelle);GO:0052696(flavonoid glucuronidation);GO:0080043(quercetin 3-O-glucosyltransferase activity);GO:0080044(quercetin 7-O-glucosyltransferase activity)	PREDICTED: scopoletin glucosyltransferase-like [Solanum lycopersicum]
Solyc06g066630.1	GO:0005515(protein binding);GO:0008150(biological_process);GO:0008374(O-acyltransferase activity);GO:0009507(chloroplast);GO:0016021(integral component of membrane);GO:0016127(sterol catabolic process);GO:0016746(transferase activity, transferring acyl groups);GO:0034434(sterol esterification)	PREDICTED: long-chain-alcohol O-fatty-acyltransferase-like [Solanum lycopersicum]
Solyc07g053140.3	GO:0003700(transcription factor activity, sequence-specific DNA binding);GO:0005622(intracellular);GO:0005634(nucleus);GO:0006355(regulation of transcription, DNA-templated);GO:0008270(zinc ion binding);GO:0009409(response to cold);GO:0009555(pollen development)	PREDICTED: zinc finger protein CONSTANS-LIKE 4-like [Solanum lycopersicum]
Solyc07g056210.3	GO:0005737(cytoplasm);GO:0030001(metal ion transport);GO:0046914(transition metal ion binding);GO:0046916(cellular transition metal ion homeostasis)	PREDICTED: uncharacterized protein LOC101250708 [Solanum lycopersicum]
Solyc03g093110.3	GO:0004553(hydrolase activity, hydrolyzing O-glycosyl compounds);GO:0005576(extracellular region);GO:0005618(cell wall);GO:0005794(Golgi apparatus);GO:0010411(xyloglucan metabolic process);GO:0016762(xyloglucan:xyloglucosyl transferase activity);GO:0016798(hydrolase activity, acting on glycosyl bonds);GO:0042546(cell wall biogenesis);GO:0048046(apoplast);GO:0071555(cell wall organization)	PREDICTED: probable xyloglucan endotransglucosylase/hydrolase protein 23 [Solanum lycopersicum]
Solyc11g012240.1	GO:0005515(protein binding);GO:0008150(biological_process);GO:0008374(O-acyltransferase activity);GO:0009507(chloroplast);GO:0016021(integral component of membrane);GO:0016127(sterol catabolic process);GO:0016746(transferase activity, transferring acyl groups);GO:0034434(sterol esterification)	PREDICTED: acyl-CoA--sterol O-acyltransferase 1-like [Solanum lycopersicum]
Solyc01g087990.3	GO:0003677(DNA binding);GO:0003700(transcription factor activity, sequence-specific DNA binding);GO:0005515(protein binding);GO:0005634(nucleus);GO:0005737(cytoplasm);GO:0006351(transcription, DNA-templated);GO:0009793(embryo development ending in seed dormancy);GO:0009910(negative regulation of flower development);GO:0010047(fruit dehiscence);GO:0010227(floral organ abscission);GO:0010262(somati…	PREDICTED: agamous-like MADS-box protein AGL15 isoform X2 [Solanum lycopersicum]
Solyc04g007880.3	GO:0004674(protein serine/threonine kinase activity);GO:0005886(plasma membrane);GO:0006468(protein phosphorylation);GO:0006952(defense response);GO:0009506(plasmodesma)	PREDICTED: putative receptor-like protein kinase At4g00960 [Solanum lycopersicum]
Solyc04g077310.3	GO:0004674(protein serine/threonine kinase activity);GO:0005886(plasma membrane);GO:0006468(protein phosphorylation);GO:0006952(defense response);GO:0009506(plasmodesma)	PREDICTED: uncharacterized protein LOC107017034 [Solanum pennellii]
Solyc06g062420.3	NA	NA
Solyc05g056380.3	GO:0003674(molecular_function);GO:0005634(nucleus);GO:0008150(biological_process)	PREDICTED: uncharacterized protein LOC101245255 [Solanum lycopersicum]
Solyc02g094010.2	GO:0004672(protein kinase activity);GO:0005524(ATP binding);GO:0005886(plasma membrane);GO:0006468(protein phosphorylation);GO:0009507(chloroplast);GO:0016021(integral component of membrane);GO:0016301(kinase activity);GO:0016310(phosphorylation)	PREDICTED: protein LYK2 [Solanum lycopersicum]
Solyc08g081230.1	GO:0005249(voltage-gated potassium channel activity);GO:0005634(nucleus);GO:0006813(potassium ion transport);GO:0008076(voltage-gated potassium channel complex);GO:0016020(membrane);GO:0016567(protein ubiquitination);GO:0051260(protein homooligomerization)	PREDICTED: BTB/POZ domain-containing protein At5g41330-like [Solanum lycopersicum]
Solyc02g069250.3	GO:0005737(cytoplasm);GO:0008270(zinc ion binding);GO:0009735(response to cytokinin);GO:0009809(lignin biosynthetic process);GO:0045551(cinnamyl-alcohol dehydrogenase activity);GO:0048046(apoplast);GO:0052747(sinapyl alcohol dehydrogenase activity);GO:0055114(oxidation-reduction process)	PREDICTED: probable cinnamyl alcohol dehydrogenase 6 [Solanum lycopersicum]
Solyc02g090360.3	GO:0005507(copper ion binding);GO:0009505(plant-type cell wall);GO:0009506(plasmodesma);GO:0016722(oxidoreductase activity, oxidizing metal ions)	PREDICTED: L-ascorbate oxidase homolog [Solanum lycopersicum]
Solyc04g005040.1	GO:0004222(metalloendopeptidase activity);GO:0005576(extracellular region);GO:0005886(plasma membrane);GO:0006508(proteolysis);GO:0008270(zinc ion binding);GO:0031012(extracellular matrix);GO:0031225(anchored component of membrane)	metalloendoproteinase 1 precursor [Solanum lycopersicum]
Solyc01g007000.3	GO:0002679(respiratory burst involved in defense response);GO:0004842(ubiquitin-protein transferase activity);GO:0005737(cytoplasm);GO:0005829(cytosol);GO:0006952(defense response);GO:0009414(response to water deprivation);GO:0010200(response to chitin);GO:0016567(protein ubiquitination);GO:0016874(ligase activity);GO:0051865(protein autoubiquitination)	PREDICTED: E3 ubiquitin-protein ligase PUB22-like [Solanum lycopersicum]
Solyc06g074620.3	GO:0003674(molecular_function);GO:0005634(nucleus)	PREDICTED: uncharacterized protein At4g22758-like [Solanum lycopersicum]
Solyc01g098790.2	GO:0005432(calcium:sodium antiporter activity);GO:0005886(plasma membrane);GO:0006812(cation transport);GO:0006814(sodium ion transport);GO:0010163(high-affinity potassium ion import);GO:0015079(potassium ion transmembrane transporter activity);GO:0015081(sodium ion transmembrane transporter activity);GO:0015297(antiporter activity);GO:0015491(cation:cation antiporter activity);GO:0016021(integra…	PREDICTED: increased DNA methylation 2 isoform X2 [Solanum lycopersicum]
Solyc03g065200.3	GO:0003674(molecular_function);GO:0005886(plasma membrane)	PREDICTED: uncharacterized protein LOC101251556 [Solanum lycopersicum]
Solyc08g008370.3	GO:0003674(molecular_function);GO:0005634(nucleus)	PREDICTED: B2 protein [Solanum lycopersicum]
Solyc10g076500.2	GO:0005886(plasma membrane);GO:0006952(defense response);GO:0007165(signal transduction);GO:0016301(kinase activity)	PREDICTED: receptor-like protein 12 [Solanum lycopersicum]
Solyc12g010940.1	GO:0003674(molecular_function);GO:0005634(nucleus);GO:0008150(biological_process)	PREDICTED: uncharacterized protein LOC104644911 [Solanum lycopersicum]
Solyc01g010060.2	NA	PREDICTED: uncharacterized protein LOC101261845 [Solanum lycopersicum]
Solyc01g091590.3	GO:0003674(molecular_function);GO:0006952(defense response);GO:0016020(membrane)	PREDICTED: BON1-associated protein 2 [Solanum lycopersicum]
Solyc01g088160.3	GO:0005576(extracellular region);GO:0005773(vacuole);GO:0009823(cytokinin catabolic process);GO:0016614(oxidoreductase activity, acting on CH-OH group of donors);GO:0019139(cytokinin dehydrogenase activity);GO:0048507(meristem development);GO:0050660(flavin adenine dinucleotide binding);GO:0055114(oxidation-reduction process)	cytokinin oxidase/dehydrogenase-like 2 [Solanum lycopersicum]
Solyc03g082520.1	GO:0003674(molecular_function);GO:0005739(mitochondrion);GO:0009733(response to auxin)	PREDICTED: auxin-responsive protein SAUR32-like [Nicotiana tabacum]
Solyc12g005340.2	GO:0003700(transcription factor activity, sequence-specific DNA binding);GO:0005634(nucleus);GO:0006355(regulation of transcription, DNA-templated);GO:0043565(sequence-specific DNA binding)	Hop-interacting protein THI039 [Solanum lycopersicum]

## Sheet: Table S4
Table S4. Genes of different GO categories analyzing with normal light-dependent Pst DC3000-induced upregulated genes
GO_ID	GO_Term	GO_function	GO_class	Genes	S.gene.number	TS.gene.number	B.gene.number	TB.gene.number	pvalue
GO:0006355	regulation of transcription, DNA-templated	biological_process	8	Solyc01g090560.3;Solyc01g109690.1;Solyc02g032950.3;Solyc02g036370.3;Solyc02g077370.1;Solyc02g080890.3;Solyc02g090400.3;Solyc03g005570.3;Solyc03g043900.1;Solyc03g093890.3;Solyc03g116890.3;Solyc03g117600.3;Solyc03g119250.3;Solyc03g119370.2;Solyc04g009440.3;Solyc04g051690.3;Solyc04g072070.3;Solyc04g077220.3;Solyc05g015840.3;Solyc05g050560.1;Solyc05g055745.1;Solyc05g055750.3;Solyc06g035610.3;Solyc06g…	54	570	54	570	1
GO:0008150	biological_process	biological_process	2	Solyc01g090740.3;Solyc01g098570.2;Solyc01g109120.3;Solyc02g020890.3;Solyc02g031990.1;Solyc02g071145.1;Solyc02g085010.1;Solyc02g091000.3;Solyc02g093365.1;Solyc03g006620.3;Solyc03g025670.3;Solyc03g098660.3;Solyc03g112700.1;Solyc03g116590.3;Solyc03g117210.3;Solyc04g024780.1;Solyc04g054990.3;Solyc04g057830.1;Solyc04g074470.1;Solyc04g079350.1;Solyc04g079760.3;Solyc04g081960.1;Solyc05g005150.1;Solyc05g…	49	570	49	570	1
GO:0006351	transcription, DNA-templated	biological_process	8	Solyc01g087990.3;Solyc01g090560.3;Solyc01g109690.1;Solyc02g032950.3;Solyc02g036370.3;Solyc02g077370.1;Solyc02g080890.3;Solyc02g090400.3;Solyc03g116890.3;Solyc03g117600.3;Solyc04g009440.3;Solyc04g051690.3;Solyc04g072070.3;Solyc04g077220.3;Solyc05g015840.3;Solyc05g050560.1;Solyc05g055745.1;Solyc05g055750.3;Solyc06g070990.3;Solyc06g076020.3;Solyc07g045030.3;Solyc08g006320.3;Solyc08g008600.3;Solyc08g…	40	570	40	570	1
GO:0055114	oxidation-reduction process	biological_process	4	Solyc00g009140.3;Solyc01g005410.3;Solyc01g006300.3;Solyc01g067290.2;Solyc01g088160.3;Solyc01g096420.3;Solyc01g096435.1;Solyc01g105370.3;Solyc01g106390.3;Solyc02g032860.3;Solyc02g067930.3;Solyc02g069250.3;Solyc02g080640.3;Solyc02g088460.3;Solyc03g007200.2;Solyc05g006830.3;Solyc05g041910.3;Solyc06g083470.3;Solyc07g048070.3;Solyc07g053550.2;Solyc07g056570.1;Solyc08g075540.4;Solyc08g075550.3;Solyc09g…	36	570	36	570	1
GO:0006468	protein phosphorylation	biological_process	9	Solyc01g007980.3;Solyc01g009810.3;Solyc01g112220.3;Solyc02g079570.3;Solyc02g079590.3;Solyc02g080010.2;Solyc02g080040.3;Solyc02g080050.1;Solyc02g080080.3;Solyc02g086210.3;Solyc02g094010.2;Solyc03g078370.1;Solyc03g096190.2;Solyc03g115610.3;Solyc04g007880.3;Solyc04g008370.2;Solyc04g077270.3;Solyc04g077310.3;Solyc05g009090.2;Solyc05g053010.1;Solyc06g069650.3;Solyc06g082440.1;Solyc07g055670.1;Solyc08g…	34	570	34	570	1
GO:0006952	defense response	biological_process	5	Solyc01g006550.3;Solyc01g007000.3;Solyc01g007050.2;Solyc01g007980.3;Solyc01g009930.2;Solyc01g091590.3;Solyc02g077370.1;Solyc02g079570.3;Solyc02g079590.3;Solyc02g080010.2;Solyc02g080040.3;Solyc02g080050.1;Solyc02g080080.3;Solyc03g094160.3;Solyc04g007790.3;Solyc04g007880.3;Solyc04g077270.3;Solyc04g077310.3;Solyc04g079730.1;Solyc05g011890.1;Solyc05g052130.3;Solyc06g050810.3;Solyc06g074140.1;Solyc08g…	32	570	32	570	1
GO:0009611	response to wounding	biological_process	5	Solyc00g174340.2;Solyc01g008510.3;Solyc03g006550.3;Solyc03g116890.3;Solyc04g009440.3;Solyc06g005170.3;Solyc06g068650.3;Solyc08g008087.1;Solyc08g036505.1;Solyc08g036640.3;Solyc08g067340.3;Solyc08g081540.3;Solyc09g083445.1;Solyc09g084460.3;Solyc09g084465.1;Solyc09g089530.3;Solyc09g090470.3;Solyc09g092010.1;Solyc10g008410.1;Solyc11g007730.2;Solyc12g005450.1;Solyc12g009220.2;Solyc12g094520.2	23	570	23	570	1
GO:0010200	response to chitin	biological_process	7	Solyc01g005160.3;Solyc01g007000.3;Solyc01g007050.2;Solyc01g098730.2;Solyc02g032950.3;Solyc02g080890.3;Solyc03g005570.3;Solyc03g116890.3;Solyc04g008100.2;Solyc05g055745.1;Solyc06g005170.3;Solyc06g053610.3;Solyc06g074140.1;Solyc08g006320.3;Solyc08g067340.3;Solyc08g082210.3;Solyc09g014990.3;Solyc09g015770.3;Solyc09g066350.1;Solyc10g055760.2;Solyc11g005700.1;Solyc11g006030.1;Solyc11g068940.1	23	570	23	570	1
GO:0009813	flavonoid biosynthetic process	biological_process	6	Solyc01g105360.3;Solyc01g107780.3;Solyc01g107820.2;Solyc01g107830.3;Solyc03g114710.3;Solyc04g016200.1;Solyc04g016230.3;Solyc07g043480.1;Solyc07g043500.1;Solyc10g079320.2;Solyc10g079930.1;Solyc10g085860.1;Solyc10g085880.1;Solyc11g007490.1;Solyc11g010790.1;Solyc11g010800.2;Solyc11g066670.1;Solyc12g009925.1;Solyc12g009930.2;Solyc12g057060.2;Solyc12g057080.2	21	570	21	570	1
GO:0052696	flavonoid glucuronidation	biological_process	6	Solyc01g105360.3;Solyc01g107780.3;Solyc01g107820.2;Solyc01g107830.3;Solyc03g114710.3;Solyc04g016200.1;Solyc04g016230.3;Solyc07g043480.1;Solyc07g043500.1;Solyc10g079320.2;Solyc10g079930.1;Solyc10g085860.1;Solyc10g085880.1;Solyc11g007490.1;Solyc11g010790.1;Solyc11g010800.2;Solyc11g066670.1;Solyc12g009925.1;Solyc12g009930.2;Solyc12g057060.2;Solyc12g057080.2	21	570	21	570	1
GO:0009753	response to jasmonic acid	biological_process	6	Solyc00g174340.2;Solyc03g005570.3;Solyc03g006550.3;Solyc03g093890.3;Solyc04g009440.3;Solyc06g053610.3;Solyc06g083900.3;Solyc08g008087.1;Solyc08g008600.3;Solyc08g068690.1;Solyc08g068710.1;Solyc08g068770.2;Solyc08g081540.3;Solyc08g082890.3;Solyc09g015770.3;Solyc09g090470.3	16	570	16	570	1
GO:0050832	defense response to fungus	biological_process	8	Solyc02g082920.3;Solyc03g116890.3;Solyc04g051690.3;Solyc04g072070.3;Solyc05g055745.1;Solyc08g062490.3;Solyc08g067340.3;Solyc09g008370.1;Solyc09g014990.3;Solyc09g015770.3;Solyc09g072820.3;Solyc09g083445.1;Solyc09g084460.3;Solyc09g084465.1;Solyc09g089530.3;Solyc10g055810.2	16	570	16	570	1
GO:0006508	proteolysis	biological_process	7	Solyc03g094160.3;Solyc04g005040.1;Solyc04g082120.3;Solyc05g016310.1;Solyc05g052130.3;Solyc06g008620.1;Solyc06g072230.1;Solyc06g073060.3;Solyc07g006480.3;Solyc08g007460.2;Solyc09g083445.1;Solyc09g084460.3;Solyc09g084465.1;Solyc09g089530.3;Solyc11g022590.1	15	570	15	570	1
GO:0042742	defense response to bacterium	biological_process	8	Solyc01g096420.3;Solyc01g096435.1;Solyc02g086820.3;Solyc03g116890.3;Solyc03g119250.3;Solyc04g051690.3;Solyc04g072070.3;Solyc05g055745.1;Solyc08g006320.3;Solyc08g067340.3;Solyc09g014990.3;Solyc09g015770.3;Solyc09g072820.3;Solyc09g090470.3;Solyc12g036390.2	15	570	15	570	1
GO:0009751	response to salicylic acid	biological_process	6	Solyc00g174340.2;Solyc03g093890.3;Solyc03g116890.3;Solyc04g009440.3;Solyc05g011890.1;Solyc06g073640.3;Solyc06g083900.3;Solyc07g053550.2;Solyc08g067340.3;Solyc08g082890.3;Solyc09g011990.1;Solyc09g015770.3;Solyc09g090470.3;Solyc11g011210.2	14	570	14	570	1

## Sheet: Table S5
Table S5. Significantly down-regulated antioxidase-related genes after inoculation of Pst DC3000 under low light
Gene	Sol ID	FPKM.WT_CM_1	FPKM.WT_CM_2	FPKM.WT_CM_3	FPKM.WT_CP_1	FPKM.WT_CP_2	FPKM.WT_CP_3	FPKM.WT_LM_1	FPKM.WT_LM_2	FPKM.WT_LM_3	FPKM.WT_LP_1	FPKM.WT_LP_2	FPKM.WT_LP_3
SlSOD2	Solyc02g021140.3	70.0374	59.7748	50.4241	66.4722	52.9659	51.2587	38.6594	46.1438	33.5597	34.9433	33.6505	29.8078
SlSOD3	Solyc03g062890.3	140.719	126.534	120.314	150.951	124.054	160.375	116.982	127.449	80.5527	93.3589	100.572	88.9072
SlSOD4	Solyc03g095180.3	12.1105	12.133	9.45935	12.9787	9.26763	12.1338	8.51729	9.21844	5.43089	7.25495	4.90959	5.76451
SlSOD5	Solyc06g048410.3	409.558	316.723	223.427	306.706	239.513	212.567	200.834	343.667	95.9127	178.344	94.6094	132.985
SlSOD7	Solyc06g049080.3	41.5482	42.2545	36.9833	38.5285	38.2836	37.4954	30.7038	27.1356	26.5449	29.458	25.8473	25.7589
SlCAT2	Solyc01g100640.3	2.40027	2.06034	2.12995	1.59207	3.04806	2.68404	2.68923	1.67678	2.84167	2.27474	2.11329	1.53313
SlCAT3	Solyc02g082760.3	226.022	159.948	144.537	290.002	226.042	282.802	167.144	184.338	130.862	121.252	129.53	108.036
SlCAT5	Solyc12g094620.2	1494.06	1949.52	1674.79	1736.04	2041.14	1172.36	1671.11	1434.43	1433.01	1554.55	916.447	1291.9
SlGR1	Solyc09g065900.3	38.1308	34.9345	36.102	37.471	39.6496	30.3295	30.1059	29.3881	27.4084	33.8528	29.5298	25.6185
SlGR3	Solyc09g091840.3	75.1078	83.0447	79.7873	84.1845	93.2237	65.2222	67.9483	67.8136	60.0365	78.4522	57.6364	65.8603
SlPOD8	Solyc07g042440.3	98.9369	71.5065	44.1796	127.594	82.6073	98.6745	11.0243	37.2303	9.3023	11.2903	7.18019	4.27808
SlPOD38	Solyc11g010120.2	1.70144	1.84856	1.66309	1.863	1.58089	1.12053	1.21511	1.21376	1.36041	0.898689	0.923629	0.395993
SlPOD44	Solyc09g072700.3	83.14	70.5279	75.2494	70.7372	45.4839	31.7442	17.4863	35.6765	6.29346	21.5768	4.98349	5.41456
SlPOD81	Solyc07g007670.3	11.5178	10.7596	12.4051	10.5506	8.3727	7.55178	6.65855	7.64589	5.17718	4.68556	3.8954	4.41507
SlPOD107	Solyc04g071900.3	88.3988	94.2238	76.1181	160.532	110.761	90.6555	62.6426	82.196	43.3503	83.9663	28.6075	54.9804
SlPOD117	Solyc04g074640.3	34.4207	24.0863	16.831	31.9629	17.7587	25.4231	5.8145	17.1832	3.49369	5.14254	4.20734	2.20877
SlGST12	Solyc05g054760.3	284.137	256.893	269.901	477.878	324.33	436.215	173.501	301.315	140.705	230.304	110.817	146.151
SlGST31	Solyc09g007150.3	3.77913	5.12939	2.20237	24.9362	13.5771	21.9802	2.62677	1.8186	2.07189	7.75143	4.24579	7.53132
SlGST83	Solyc05g006750.3	1.62411	1.37787	1.5984	1.73064	1.51277	0.514621	0.304248	1.06342	0.64622	0.480545	0.448164	0.117961
SlGST92	Solyc09g011490.3	15.5034	23.991	19.0459	40.7921	37.3481	74.3493	13.3511	24.7461	22.648	14.0569	7.99021	16.6807
SlGST110	Solyc07g056470.3	0.77049	1.00673	1.29976	5.15926	3.24044	3.45104	1.25996	1.40816	1.28967	2.00039	0.6576	2.26524
SlGST111	Solyc07g056480.3	5.76465	8.31635	5.08946	120.145	49.5466	101.69	7.14801	8.20316	9.72622	43.7261	19.1103	34.5849
SlGST124	Solyc01g091330.3	1.43741	1.42289	0.826513	2.38234	1.40873	1.82343	0.789774	0.684945	0.505832	1.13301	0.692408	0.688974
SlGST131	Solyc05g056300.3	49.3682	39.2248	39.507	57.5766	43.7698	48.1595	27.434	23.7539	22.145	21.5106	18.5395	15.2772
SlGST132	Solyc02g086710.3	74.5008	63.5549	57.6765	88.1938	75.8786	82.5795	42.9155	47.3562	34.4158	42.0269	39.5785	38.3604
SlGST136	Solyc04g081970.3	270.815	226.556	165.36	277.668	215.765	201.683	66.7733	99.6154	60.5466	65.7236	51.1079	44.3564
SlAPX2	Solyc06g005150.3	70.6185	62.3077	68.657	86.3363	78.148	81.3798	67.8678	64.5442	63.1992	73.9222	57.4126	61.4873
SlAPX6	Solyc11g018550.3	62.4381	56.5504	55.13	53.8203	50.4667	46.7545	39.8044	50.7396	33.0958	36.1886	29.7504	25.1552
SlAPX1	Solyc06g005160.3	217.154	178.373	185.874	268.026	212.005	248.668	188.001	189.601	170.876	227.976	187.407	184.031
SlAPX3	Solyc09g007270.3	0.383875	0.638473	0.717245	0.50582	0.602599	0.502542	0.49806	0.866436	0.848221	0.309715	0.438039	0.763352
SlAPX4	Solyc01g111510.3	400.318	355.137	335.368	370.358	346.514	386.334	355.173	370.186	293.829	313.528	341.98	0.861221
SlAPX5	Solyc02g083620.3	3.87344	3.34907	3.43498	2.94205	1.9793	4.02616	1.5315	2.92446	2.52783	2.26879	1.71748	0.387372
SlAPX7	Solyc06g060260.3	36.0282	40.6988	33.5456	41.6913	38.0459	36.6813	28.9199	33.3779	24.9947	32.6036	24.7534	0.155238
